# Supplementary material for: Multi-Omics Analysis Identifies the Key Defence Pathways in Chinese Cabbage Responding to Black Spot Disease
Source: Genes (Basel). 2026 Jan 21;17(1):115. doi: 10.3390/genes17010115 (PMC12840714; doi:10.3390/genes17010115)
Supplement: Supplementary file 1 [file genes-17-00115-s001.zip]

Archive with 2 entries (2 files):
- Supplementary Table.xlsx
- Supplymentary Figure.pdf
