# Supplementary material for: Multi-Omics Analysis Identifies the Key Defence Pathways in Chinese Cabbage Responding to Black Spot Disease
Source: Genes (Basel). 2026 Jan 21;17(1):115. doi: 10.3390/genes17010115 (PMC12840714; doi:10.3390/genes17010115)
Supplement: Supplementary file 1 [file genes-17-00115-s001.zip › Supplementary Table.xlsx]

## Sheet: Table S1
Gene cloning primers with vector linkers	Primer	Sequence(5'to3')
	PBL-F	agtggtctctgtccagtcctATGGGTTCTTGCCTCAGCTC
	PBL-R	ggtctcagcagaccacaagtTTAAACCATGCTTGCCTGTAG
VIGS primers with vector linkers	PBL-VIGS-F	gtgagtaaggttaccgaattcGCTCGACCGTACCTCACAA
	PBL-VIGS-R	cgtgagctcggtaccggatccTTAATGCTTCCCAAAAGGTCTTTG
	PDS-VIGS-F	gtgagtaaggttaccgaattcTTCAAAGATGGCCTTCTTAGATGG
	PDS-VIGS-R	cgtgagctcggtaccggatccTGAACGTTAATGACTGGAACACC
Primers for the identification of transgenic positive plants	eGFP-F	CGACGTAAACGGCCACAAG
	eGFP-R	CTCGTCCATGCCGAGAGTG
	PBL-F	ATGGGTTCTTGCCTCAGCTC
	PBL-R	TTAAACCATGCTTGCCTGTAG
VIGS vector identification primers	1353TRV1-F	gaagaaaggcgcgcagtatg
	1353TRV1-R	tgggtcagcacgttactgtc
	1176TRV2-F	gtctaaacggacgttggggt
	1176TRV2-R	gttgacacacaagaaccgcc
qPT-PCR primers	RBOH-L	ATATCTCCGACGAAACCGCC
	RBOH-R	TTGAGCTCCTGCGAGAACTG
	CNGCS-L	TAGAACGGCTTACATCGCCC
	CNGCS-R	AAGGCAAAGCAGCAACCAAA
	CMl-L	GAAGACTTCGCAGCACTCCA
	CMl-R	TAAACCCGTCACCGTCTTGG
	FLS2-L	TCTCTTGCTCATCACTTGCGA
	FLS2-R	TGCAGTGTTGTACCAGACCG
	MEKK1-L	ATGGAATTGTTAGGCGGCCA
	MEKK1-R	CACCACCACCTTCGTTCGTA
	RAR1-L	CCAGTTCTTGCCAAACCTGC
	RAR1-R	CGGCACCTAGAGCAAGAGTC
	RPM1-L	CGGACTGATGCTTAGCCTCC
	RPM1-R	CCGTGGTGATGGTGGATCC
	RPS2-L	ATGCATAAGGTCGTTGCCCA
	RPS2-R	AGTGGCGCAAAGATCCAGAA
	RPS5-L	ACGCTGCACCTATCTGCTTT
	RPS5-R	CCCGGCGCCACTATTAGAAT
	EDS1-L	AACCGTCTTTGTCGCTGTCA
	EDS1-R	AGGGAATTGAGCACGCTTCA
	CTR1-L	CCGGCGCTAGAAGATCCAAT
	CTR1-R	GGATTTTCCGTTGTTCCCGC
	EIN2-L	GCTGTGAGTGTGAGACCTCC
	EIN2-R	TCGCAACCCATTTTCCAGGA
	ERF-L	GAGACTCAACCCGAAACGGT
	ERF-R	CGACGAGCCTCTCATGGAAA
	PDF-L	AGTGGGACATGGTCAGGAGT
	PDF-R	TACACTTGCGAGCTGGGAAG
	COI1-L	ACGAGATAGCTTCGTCGCTG
	COI1-R	ATCAAGCTTCAACGCCTCGA
	JAZ-L	AGCCAAGCTTCTCACAGACC
	JAZ-R	ACGTCAGGCTTGCTTGTCAT
	NPR1-L	GGTGTCCCTGTTGGTGTTCA
	NPR1-R	CCCAACAGCTCCATAAGGCA
	EF1α-F	CATTGGCCATGTCGACTCTG
	EF1α-R	GGTGGTCTCGAACTTCCAGA
	BIK1-F	CGCTGACTACAATGGGAAGC
	BIK1-R	CTCCAAAAGCACAACACCGA
	TIR-NBS-LRR-TIR-F	CTGCAGAGATTTCCAGCCAC
	TIR-NBS-LRR-TIR-R	ATCTTCTTGGGAAAGGGCCA
	TIR-NBS-TIR-NBS-LRR-F	ATCATGACGACAAAGGCTGC
	TIR-NBS-TIR-NBS-LRR-R	TGTAACTTCCATGGCGAGGT
	TIR-TIR-F	AAGCTTATGGACGCAGGAGA
	TIR-TIR-R	ATCGCTTGTCTCCAATCCCA
	TIR-NBS-F	TCTCACAACATTGCCGCAAA
	TIR-NBS-R	GTTCGATCTTGTCCACGTCG
	Core structure formation-F	GGGATAGAGCTGGTGTTCGA
	Core structure formation-R	GGGTTGTTTGGGTGGATCAC
	MYB Domain Protein 12-F	TGGTGATGGGGAGTTGAGTC
	MYB Domain Protein 12-R	CTTGCCAAACACAGTCCCAA
	Trihelix-F	CTGCGGAGGAAGTTGTCAAG
	Trihelix-R	TTCCTTACACGCCGACTCTT
	bHLH-F	TCAAGCTGTGGAGGAAGAGG
	bHLH-R	CCGACCCGTTACTAGACCTC
	MYB_related-F	GCATGCATGGGTGTCGTATT
	MYB_related-R	GGCGTCACAGGTTTCAAGTT
	bHLH-F	ACGATCCTCAGCTCTCTTGG
	bHLH-R	AAACTGTTATGCGGCGTGTT
	bHLH4-F	ACGGAGAAGCAGGTGATGAA
	bHLH4-R	ATGAACCACACCCTCCTCTG

## Sheet: Table S2
	Total Reads Count(#)	Total Bases Count(bp)	Average Read Length(bp)	Q20 Bases Count(bp)	Q20 Bases Ratio(%)	Q30 Bases Count(bp)	Q30 Bases Ratio(%)	GC content(%)
904B_24h_Abra_1	58855814	8571158801	146	8485212577	0.99	8274170678	0.9654	0.4878
904B_24h_Abra_2	41440968	6038133087	146	5977504278	0.99	5830533496	0.9656	0.476
904B_24h_Abra_3	57690548	8319636206	144	8245188298	0.9911	8066124982	0.9695	0.4831
904B_24h_H2O_1	50308312	7316905580	145	7239329831	0.9894	7042716067	0.9625	0.4852
904B_24h_H2O_2	42603738	6263659429	147	6199695945	0.9898	6044051188	0.9649	0.4896
904B_24h_H2O_3	49590874	7270051652	147	7188690710	0.9888	6989767904	0.9614	0.4876

## Sheet: Table S3
Annotation	ID	904B_24h_H2O_1	904B_24h_H2O_2	904B_24h_H2O_3	904B_24h_Abra_1	904B_24h_Abra_2	904B_24h_Abra_3
MIKC_MADS	BraA03g015240.3.5C	0	0	0	0	0	0
bHLH	BraA03g044710.3.5C	2.30015	2.54682	3.38134	0.798106	0	0
ARF	BraA09g025670.3.5C	0	0.117169	0.418035	0	0	0.078751
Dof	BraA09g014620.3.5C	1.5188	0.254049	0.69552	0	11.6343	1.97597
bHLH	BraA05g002740.3.5C	21.6226	8.60969	36.8484	2.08461	0.087649	0.47453
MIKC_MADS	BraA03g059760.3.5C	18.756	7.10594	19.0967	1.69645	0	0.30287
G2-like	BraA07g000250.3.5C	1.02635	34.984	1.38838	0.246245	0	0
ARF	BraA08g023790.3.5C	3.3517	0.692524	4.22053	2.16578	0	0.244505
FAR1	BraA04g031550.3.5C	69.132	19.7523	76.8648	0	0	1.95753
C3H	BraA10g002280.3.5C	0.612955	0	0.885274	0	6.45362	5.38618
G2-like	BraA02g028650.3.5C	94.111	107.265	102.807	8.189	0.875764	1.53048
NF-YA	BraA05g010280.3.5C	3.53017	3.21262	2.95241	0.291228	0	0
HD-ZIP	BraA02g014610.3.5C	15.5117	39.5477	24.3999	12.7284	1.69125	6.81085
C3H	BraA09g010870.3.5C	37.3015	105.474	38.2812	6.68492	0.634659	3.31568
GRAS	BraA01g001260.3.5C	13.0154	5.53719	17.4802	5.90247	0.236824	3.80811
bZIP	BraA05g001820.3.5C	0.481771	1.67551	1.2992	0.382008	0.114518	0.233456
HSF	BraA01g010920.3.5C	16.6088	20.3624	8.58487	3.93276	2.14564	1.87132
MYB_related	BraA10g000810.3.5C	2.17942	0.574779	4.13378	0.390671	0.22207	0.174525
C2H2	BraA02g044950.3.5C	9.00452	25.096	23.9057	8.47726	2.06874	3.15988
FAR1	BraA03g008920.3.5C	2.17506	1.76732	5.55873	0.707893	0	0.198474
NF-YA	BraA07g030040.3.5C	14.7202	19.5412	20.5781	3.16723	1.46019	3.93922
bHLH	BraA07g023800.3.5C	0.340327	0	0.563863	0	0	0
MYB	BraA02g006010.3.5C	18.8546	3.85397	12.1898	6.63298	0.67143	3.51953
MYB	BraA03g001790.3.5C	1.0304	1.15971	0.246351	0.170426	0	0.604987
C2H2	BraA08g025830.3.5C	12.029	4.77914	10.2172	3.97054	1.709	1.45699
HRT-like	BraA01g017000.3.5C	18.6749	25.751	23.4857	4.45557	0	1.56152
ZF-HD	BraA09g020330.3.5C	4.5924	5.19769	4.55396	3.1967	0.454811	1.23584
ERF	BraA02g004860.3.5C	3.60688	2.12023	6.82001	1.39756	0	0.390976
WRKY	BraA07g035260.3.5C	0.467276	0.486334	0.318675	0	0	0
bZIP	BraA01g003690.3.5C	61.4852	33.0532	63.2025	31.3173	23.1136	29.3633
G2-like	BraA01g001870.3.5C	9.73329	8.99406	13.3225	9.3423	1.81657	3.44427
bHLH	BraA02g003160.3.5C	46.4472	54.9567	44.9148	8.05178	3.58526	7.74506
NAC	BraA07g025760.3.5C	0	0	0.220651	0	0	0
Trihelix	BraA08g028010.3.5C	19.3733	9.03733	31.6105	31.8169	14.2295	12.8475
HB-other	BraA07g028820.3.5C	6.87345	1.43044	10.9368	2.00447	0.739455	1.35324
WRKY	BraA02g002290.3.5C	43.4573	74.9786	43.0454	17.456	36.8783	18.1779
WRKY	BraA03g028510.3.5C	141.527	285.827	134.577	27.6581	16.0979	28.2021
bHLH	BraA01g012050.3.5C	78.6803	74.5302	103.232	50.0437	0	26.157
MYB	BraA02g045580.3.5C	104.564	242.061	164.415	65.861	20.0245	41.2934
ERF	BraA02g015110.3.5C	18.8621	25.7548	17.1562	10.4488	9.13646	8.29211
NAC	BraA03g043990.3.5C	56.1735	83.1285	64.6037	21.4536	21.5421	18.7832
MYB	BraA03g055140.3.5C	6.77157	11.039	5.68429	7.40198	6.72221	6.46679
bHLH	BraA09g019850.3.5C	33.0402	30.465	27.8275	72.7469	52.6249	52.3781
ERF	BraA09g015910.3.5C	38.3386	25.1231	28.6867	49.3252	73.9205	68.8688
bHLH	BraA04g031630.3.5C	2.09546	0.780144	1.98591	2.39687	1.35451	1.6805
MYB_related	BraA08g036220.3.5C	21.2961	20.8722	22.3503	27.9888	36.257	35.4033
ERF	BraA07g042180.3.5C	0.745413	0.61087	0.488866	1.43511	2.22499	2.22859
HD-ZIP	BraA02g008580.3.5C	10.4852	11.2295	7.5744	11.8813	21.9466	18.7595
AP2	BraA02g003530.3.5C	635.289	252.894	478.427	655.706	747.858	634.815
C3H	BraA08g035700.3.5C	5.53403	2.29883	4.09284	6.49678	6.06851	7.55575
SBP	BraA07g041190.3.5C	54.1762	26.2647	35.5685	35.1595	123.731	90.9727
bHLH	BraA04g033240.3.5C	9.05854	9.08636	7.25678	8.77407	15.991	13.4745
B3	BraA03g025880.3.5C	2.34768	0.891278	2.28175	8.09722	69.1027	43.9842
NAC	BraA03g055500.3.5C	22.2084	20.2152	21.3491	20.8257	50.6052	40.1562
NF-YC	BraA03g035770.3.5C	169.368	96.2601	131.255	206.917	389.153	308.444
TALE	BraA01g005080.3.5C	4.96631	2.5638	5.24274	4.08429	6.22526	5.50185
MYB	BraA05g000450.3.5C	7.0783	3.89118	6.83491	22.1652	0	12.4419
MYB	BraA03g049110.3.5C	159.97	25.5259	113.616	84.8738	169.032	157.958
bHLH	BraA03g003340.3.5C	18.8075	8.75067	12.1722	12.0465	28.6381	24.0002
TCP	BraA02g002730.3.5C	21.4434	18.207	17.6236	32.6594	25.3948	38.0129
Dof	BraA03g052510.3.5C	80.2525	7.60568	59.8096	57.6971	143.148	111.668
GRAS	BraA09g015860.3.5C	71.6939	54.8881	47.7708	145.637	229.975	281.099
HSF	BraA04g029810.3.5C	8.37022	8.88094	9.22382	26.461	33.8258	39.7214
ARF	BraA05g001290.3.5C	1.62916	1.14836	2.53097	4.13225	0	0.775773
HD-ZIP	BraA06g021580.3.5C	677.543	3.82272	258.109	739.041	1674.72	1187.06
C2H2	BraA08g030710.3.5C	6.71647	1.90096	8.34165	5.17985	9.68906	10.8437
TALE	BraA09g013280.3.5C	0	0	0	0	0	0
bZIP	BraA06g005600.3.5C	351.227	26.6957	255.115	80.607	161.049	147.102
G2-like	BraA06g020770.3.5C	418.839	92.3028	268.801	207.881	627.889	410.179
B3	BraA10g000840.3.5C	4.54234	0.561856	4.33949	1.84027	17.5108	10.64
MYB	BraA05g007760.3.5C	18.1336	9.50692	15.2284	47.841	81.7218	71.0927
ARR-B	BraA07g034030.3.5C	7.08424	0.234128	2.77657	0.896872	5.76955	2.77827
Trihelix	BraA03g001340.3.5C	2.61543	7.72487	2.10745	16.3436	9.80069	11.5573
M-type_MADS	BraA06g004460.3.5C	26.972	34.1576	27.3779	88.3499	49.6017	122.33
ERF	BraA06g008840.3.5C	14.6549	6.61835	18.3832	24.5182	53.999	46.5191
MYB_related	BraA07g030070.3.5C	1.17006	0.354038	1.13407	0.814887	3.68521	1.11294
B3	BraA03g025890.3.5C	0.339603	0	0.03241	4.56978	28.0631	22.4296
WRKY	BraA03g019380.3.5C	2.21599	2.08045	0.462004	4.34267	10.2068	8.41564
MYB	BraA07g043130.3.5C	49.299	21.0723	39.2944	222.785	210.993	212.353
NAC	BraA03g036100.3.5C	3.84422	15.7792	3.68275	11.6199	2.68969	5.14005
Trihelix	BraA05g004640.3.5C	45.4603	19.4525	22.4838	69.3759	231.4	173.049
ERF	BraA03g014530.3.5C	1.20206	2.50593	1.82345	12.8784	3.52229	5.68085
ERF	BraA02g001750.3.5C	0	0	0	0	0	0
Nin-like	BraA01g002870.3.5C	234.873	0	81.5592	74.2639	984.042	510.489
WRKY	BraA09g022600.3.5C	0	0	0.977569	0	0	0.246538
bHLH	BraA01g008670.3.5C	2.4149	1.60849	4.13861	19.067	28.7457	15.0055
MYB	BraA03g014080.3.5C	0	0.132893	0	0.406141	1.5518	1.00215
bZIP	BraA10g029510.3.5C	44.847	1.56859	49.2454	13.9089	29.3671	21.274
GATA	BraA09g023440.3.5C	9.58179	13.759	8.94325	21.9735	45.4761	28.2696
Nin-like	BraA06g016480.3.5C	4.13833	0.594628	2.98805	1.56311	13.741	7.71686
GATA	BraA01g016980.3.5C	290.894	23.7709	164.659	399.933	1618.4	703.855
TALE	BraA03g026720.3.5C	5.5889	3.27805	8.62158	7.14375	5.7425	4.97391
MYB_related	BraA03g046470.3.5C	0.247448	0.136076	0.121093	0.287553	0.183079	0.283769
HD-ZIP	BraA01g000950.3.5C	1.64207	0.16588	1.03764	4.67558	94.4853	36.9189
ARF	BraA04g025570.3.5C	1.86746	3.12799	0.659176	9.57091	93.4962	39.757
HD-ZIP	BraA05g001150.3.5C	3.82414	0	0.272958	39.3739	206.182	107.281
Nin-like	BraA01g014810.3.5C	2.74128	0	0.614774	8.87909	39.3605	17.9448
GATA	BraA03g039910.3.5C	0	0	0	0	0	0
ARF	BraA04g001180.3.5C	3.7414	1.10482	0	11.0265	18.4162	20.427
DBB	BraA08g034700.3.5C	0	0	0	0.374999	1.84681	0.53599
GATA	BraA03g053920.3.5C	37.5861	1.6084	3.21535	16.4893	172.673	112.205
ERF	BraA07g037890.3.5C	21.5869	0.734407	12.2778	76.7216	159.61	122.754
MIKC_MADS	BraA03g051490.3.5C	0	0	0	0	0	0
GRAS	BraA02g017510.3.5C	2.33269	0.639258	1.99609	7.63562	39.9558	29.6478
BBR-BPC	BraA06g010840.3.5C	0	0	0	0.994295	3.04406	3.49699
WRKY	BraA05g008120.3.5C	0	0	0	1.31203	9.9145	5.09445
NAC	BraA10g000860.3.5C	2.45567	1.54156	2.13506	1.40339	2.19642	1.57429
C2H2	BraA01g041470.3.5C	56.4486	77.1679	65.6804	70.4917	50.1385	67.3968
HD-ZIP	BraA02g047030.3.5C	26.8615	14.026	42.2473	50.5891	3.8321	7.54697
TALE	BraA08g021730.3.5C	96.0206	161.97	66.4542	16.4238	53.2499	41.0063
NAC	BraA02g014650.3.5C	0.438985	0.840748	0.85691	1.19521	2.29435	1.11045
WRKY	BraA04g022730.3.5C	1.91309	0	0	0	0	0.836471
MYB	BraA10g030790.3.5C	9.37373	2.12741	7.08442	14.7817	9.15999	9.14014
Nin-like	BraA07g003960.3.5C	2.22363	1.85601	3.49683	3.5567	2.53603	5.90813
ZF-HD	BraA03g045730.3.5C	5.93514	1.9963	6.67725	5.73318	3.83814	5.09432
HD-ZIP	BraA03g030450.3.5C	66.4628	95.7285	77.6114	213.639	12.2537	62.4026
WRKY	BraA09g014020.3.5C	1.50874	0	0.348313	0	0	0.450065
GATA	BraA05g004880.3.5C	36.9431	11.3406	52.0269	25.7353	1.94259	7.22792
MYB_related	BraA03g048070.3.5C	0	0	0	0.022356	0	0
HD-ZIP	BraA03g028690.3.5C	72.9272	193.777	57.9726	30.0791	9.30666	21.3979
bHLH	BraA03g050170.3.5C	29.6553	9.72582	20.9075	24.0613	41.6927	33.882
BES1	BraA01g002020.3.5C	11.5616	5.93857	18.7634	8.09239	4.04233	5.68743
Trihelix	BraA06g017080.3.5C	171.041	233.185	174.167	97.0989	85.456	93.9749
SBP	BraA02g007950.3.5C	9.40503	1.15882	7.08396	2.98393	9.64007	6.79909
G2-like	BraA01g008900.3.5C	0.415021	0	0.450022	0.594077	0.45727	0.633378
NF-YA	BraA03g039960.3.5C	36.3798	117.81	40.3395	99.1067	205.657	156.632
Trihelix	BraA10g028440.3.5C	2.83881	2.80399	3.92355	3.71804	4.64025	5.40081
C2H2	BraA09g009160.3.5C	0	0.108867	0.038477	0	0.071137	0.150499
TALE	BraA08g027050.3.5C	13.0979	2.70252	10.1648	11.6577	12.445	17.5867
NAC	BraA01g009580.3.5C	0	0	0	0	0	0
AP2	BraA01g001660.3.5C	0	0	0	0.622527	0.777429	0.566586
MIKC_MADS	BraA01g016220.3.5C	194.446	136.987	196.68	50.6518	70.5576	59.6595
ARR-B	BraA03g038160.3.5C	0	0	0	0	0	0
NAC	BraA03g005720.3.5C	0	0	0	0	0	0
ERF	BraA03g047760.3.5C	0.103369	0.070891	0	0.366085	0	0
CO-like	BraA03g033820.3.5C	0.09267	0	0	0	0	0
G2-like	BraA01g044480.3.5C	3.56467	2.77776	6.53401	5.08856	12.4206	7.88186
G2-like	BraA05g001920.3.5C	12.2081	5.22443	11.3511	6.72926	3.04698	2.8784
WRKY	BraA03g006710.3.5C	0.974316	0	0	3.26142	3.72682	4.74882
bHLH	BraA06g003890.3.5C	29.0143	47.6032	34.287	7.26884	5.2781	11.1534
ARF	BraA01g007620.3.5C	0.383596	0	0.444992	0.408308	0.36865	0.413416
Dof	BraA09g006860.3.5C	2.85368	2.25305	5.63781	1.63599	1.19961	1.42659
HSF	BraA07g034290.3.5C	6.96122	4.50258	4.29576	7.34555	3.38675	6.88348
MYB	BraA03g016540.3.5C	12.1248	4.86123	13.9126	4.90069	9.66826	6.08672
E2F/DP	BraA03g018740.3.5C	17.6056	9.46688	15.2333	9.62304	18.2707	13.6342
C3H	BraA06g019020.3.5C	20.5306	5.88977	20.1595	7.25385	1.83239	2.81741
MYB	BraA02g002810.3.5C	2.1349	0.617702	2.43243	2.26176	0.084751	1.87954
NAC	BraA06g014830.3.5C	80.3705	64.8095	74.0156	144.007	132.583	137.217
GeBP	BraA01g015970.3.5C	166.07	261.214	177.954	49.5691	40.8689	59.0113
MYB	BraA05g008380.3.5C	49.2947	55.3427	53.2349	50.9897	35.8233	44.6803
ERF	BraA09g037880.3.5C	62.4019	99.7717	32.2164	41.691	70.9249	44.9307
bZIP	BraA10g027870.3.5C	17.2611	25.6752	27.9971	13.491	0	4.69623
ERF	BraA02g005220.3.5C	15.8008	16.7858	26.4576	3.89471	6.07553	7.72717
HD-ZIP	BraA01g044920.3.5C	2.18337	0	1.3554	1.87908	1.00678	1.2839
MYB	BraA05g006120.3.5C	25.5927	20.6834	33.392	22.9945	6.52496	10.9865
WRKY	BraA03g020120.3.5C	45.2377	25.4576	40.785	47.8633	27.6246	40.4268
Dof	BraA08g002530.3.5C	0	0	0	0	2.8505	0
ERF	BraA01g003860.3.5C	19.1435	26.5878	26.535	41.9862	21.6258	27.1411
Dof	BraA07g020620.3.5C	6.07257	5.90987	17.6193	10.4469	0	1.04683
C2H2	BraA06g021090.3.5C	4.4222	4.2189	6.06961	7.10532	0	1.81506
ERF	BraA03g052300.3.5C	1.78638	1.05191	3.98126	2.10977	0	0.865278
WRKY	BraA05g007040.3.5C	3.7406	2.82147	3.61301	6.03013	2.83312	3.86175
C3H	BraA03g034070.3.5C	63.2688	63.4122	62.1464	71.2087	22.0216	61.2718
TCP	BraA03g038870.3.5C	20.7744	5.79103	22.5315	21.7048	10.7642	12.316
HD-ZIP	BraA01g019760.3.5C	20.8682	14.6706	24.2259	13.1663	12.8153	11.4292
NF-X1	BraA08g032860.3.5C	13.1716	5.82989	8.2653	3.81005	8.23501	4.04336
C2H2	BraA05g007970.3.5C	199.825	153.467	237.207	90.1524	46.9418	67.6728
C2H2	BraA03g006120.3.5C	13.8388	11.4344	13.1483	11.6225	4.76248	10.3223
DBB	BraA01g000270.3.5C	4.56115	1.85176	3.81452	0	0	0
Trihelix	BraA02g016110.3.5C	4.36066	8.92009	6.27268	5.90859	2.43728	2.0812
TCP	BraA02g019280.3.5C	0	0	0	0	0	0
TALE	BraA03g018720.3.5C	3.67476	2.81588	5.93956	6.15951	0.061368	0.497373
FAR1	BraA01g011230.3.5C	5.61048	2.6322	8.52902	5.09318	3.73145	4.65897
BES1	BraA07g042740.3.5C	17.0193	12.3844	17.6312	14.474	5.30613	4.04174
bHLH	BraA04g021300.3.5C	1.59654	0	1.8923	1.40861	0	1.35886
G2-like	BraA07g000390.3.5C	0	18.5934	0	54.8221	20.3605	30.4985
MYB	BraA06g014490.3.5C	12.1209	8.52842	10.9704	5.81784	6.73216	7.07883
bHLH	BraA03g018200.3.5C	9.79846	13.374	9.53468	8.00292	1.38951	3.78077
G2-like	BraA03g036150.3.5C	5.47505	2.37382	7.167	12.0433	4.1595	7.42703
LBD	BraA01g001310.3.5C	0.858841	1.01401	0.92342	1.4207	0.100884	0.286293
TALE	BraA01g001950.3.5C	11.278	6.19808	9.45701	6.32083	6.60062	7.98437
E2F/DP	BraA08g004940.3.5C	5.87059	6.86043	9.99157	5.73915	0.529036	3.78038
bHLH	BraA03g012560.3.5C	22.9289	10.7872	16.6968	50.4527	1.88636	22.7304
ERF	BraA02g025260.3.5C	0	0	0	0.060906	0	0.03001
C3H	BraA07g000500.3.5C	5.96182	3.84795	9.23234	6.33508	2.37027	4.56004
GRAS	BraA09g004270.3.5C	0	0.195082	0.526332	0.886148	0	0.122132
GRF	BraA03g026010.3.5C	4.18832	1.88317	11.0851	1.64175	0	1.4761
GeBP	BraA09g016860.3.5C	0.404517	1.37187	1.49806	0.142518	0	0
G2-like	BraA06g007370.3.5C	3.8081	3.68102	6.86102	4.5259	1.72897	2.38076
NAC	BraA03g056000.3.5C	266.346	447.41	327.096	257.391	155.407	145.056
C2H2	BraA03g015580.3.5C	6.25802	6.83066	17.2143	7.05163	16.4005	12.1475
bZIP	BraA08g034420.3.5C	2.08752	3.44208	3.80287	2.42289	0.249276	1.20116
HD-ZIP	BraA09g009700.3.5C	3.09167	25.8203	5.97924	2.89184	0	2.18183
bZIP	BraA02g006270.3.5C	85.1175	62.6408	106.005	69.6966	49.6624	64.1366
MYB	BraA01g045190.3.5C	36.3928	19.5056	29.6578	32.3821	21.4788	21.0933
B3	BraA05g001000.3.5C	0.412047	0.845222	0.568001	1.6566	0.188373	0.520439
GeBP	BraA01g044100.3.5C	13.2729	12.4655	14.4167	9.52916	5.93491	7.59363
WOX	BraA01g002890.3.5C	0.503784	0.875598	1.49369	0.892149	0	0
GATA	BraA01g015270.3.5C	1.36659	0.901989	1.3932	3.98791	1.28566	1.18476
C2H2	BraA02g045880.3.5C	0.117718	0	4.32187	0.341623	0	0
MIKC_MADS	BraA02g045350.3.5C	40.1778	17.501	39.6113	52.7855	79.7774	69.3102
MYB_related	BraA08g003360.3.5C	0.169454	0	0.688081	0.225183	0	0.251977
ERF	BraA07g041930.3.5C	9.18188	12.851	9.09837	3.42477	4.78643	6.86036
MYB_related	BraA04g030830.3.5C	0	0	0	0.057771	0	0
Dof	BraA10g006490.3.5C	246.366	341.682	245.82	234.545	133.273	197.719
DBB	BraA02g023650.3.5C	25.6456	38.9125	39.43	45.3447	4.60535	12.1784
ERF	BraA07g034710.3.5C	1.81203	2.13699	0.961491	0.969898	1.13112	0.554515
RAV	BraA06g003110.3.5C	540.683	368.599	630.499	575.243	157.922	384.796
bZIP	BraA09g011050.3.5C	5.45912	3.95269	8.38942	10.9562	11.2967	11.703
C2H2	BraA10g032430.3.5C	0	1.62836	0.690927	0.449623	0.853441	1.01795
FAR1	BraA07g024700.3.5C	1.03896	2.36786	1.20166	2.39835	0	1.0053
MYB	BraA03g012330.3.5C	26.2289	18.9246	41.2592	16.0583	7.44246	15.3064
LBD	BraA04g021510.3.5C	5.93262	5.87358	13.6058	15.2588	0.527467	2.09971
HD-ZIP	BraA02g007100.3.5C	1.75855	1.43508	1.88439	0.771196	0	0.242244
SBP	BraA05g000740.3.5C	8.92818	7.54994	14.7231	11.679	4.55594	5.70714
NF-YA	BraA02g004580.3.5C	1.18036	0.330431	1.2149	2.30884	1.19694	1.21514
bZIP	BraA02g003320.3.5C	10.841	10.8925	14.5437	11.7232	0.234707	4.87106
C3H	BraA07g033430.3.5C	25.4717	16.3893	20.6155	69.0202	7.22369	26.5595
NAC	BraA03g022580.3.5C	10.044	7.20931	13.2451	11.9255	6.85112	6.48243
MYB	BraA06g014480.3.5C	10.6628	5.38162	13.4035	9.28575	7.77815	7.70031
AP2	BraA05g002380.3.5C	0.819259	1.87184	1.18848	2.78915	0.503116	2.14029
G2-like	BraA07g035540.3.5C	3.30208	1.58835	4.16864	3.6831	1.83179	2.9344
bHLH	BraA03g056380.3.5C	35.4262	27.4227	35.4987	21.4126	49.6803	32.4154
ARR-B	BraA01g020850.3.5C	11.1828	11.8017	16.0308	15.1186	0.998766	4.94323
C2H2	BraA03g023680.3.5C	0	0	0	0	0	0
HSF	BraA09g027900.3.5C	7.86724	5.41332	19.117	13.528	4.79567	9.86914
bHLH	BraA03g061290.3.5C	0.416204	0.242962	2.82488	3.48848	1.15546	1.45504
RAV	BraA05g019030.3.5C	0.643026	0.18611	0.249618	0.149479	3.46232	1.54508
Nin-like	BraA09g014710.3.5C	3.60997	2.22563	3.90485	4.26919	3.87184	3.02947
bHLH	BraA01g001670.3.5C	3.73421	1.73246	2.51123	1.5512	8.33687	2.12024
MYB	BraA06g018620.3.5C	0	0	0	0	0	0
bHLH	BraA03g024450.3.5C	88.3362	67.1684	114.625	48.9026	16.694	30.5749
C2H2	BraA02g002100.3.5C	0.724833	0	0	0.128983	0	0
Nin-like	BraA01g003130.3.5C	0.253208	1.31971	0.439785	0.243049	0.645562	0.475921
C2H2	BraA04g030980.3.5C	4.81977	4.80394	14.0453	5.32885	5.87092	5.67806
WRKY	BraA03g052350.3.5C	0.393466	0	0.615571	0	0.842673	0.6231
B3	BraA03g016170.3.5C	0.2827	0	0.525788	1.08053	0.839083	0.327387
C2H2	BraA08g026370.3.5C	1.21362	0.700755	1.61087	0.829763	0.634902	1.84245
bZIP	BraA01g002070.3.5C	67.188	127.34	114.965	60.9806	53.1669	62.6775
ERF	BraA03g023620.3.5C	4.54432	4.25429	6.82991	3.05207	1.05095	1.72681
WRKY	BraA03g013060.3.5C	33.5564	9.38922	23.5107	14.9102	33.4431	23.6344
HD-ZIP	BraA02g020010.3.5C	0.347711	0	1.04366	0	0	0
bZIP	BraA05g009090.3.5C	0	0	0	0	0	0
ZF-HD	BraA02g023450.3.5C	0.73703	0.757416	1.05388	1.06258	0.431544	0.113097
HSF	BraA03g031620.3.5C	1.44087	1.49055	2.69587	1.60759	0	0.683109
ZF-HD	BraA08g029140.3.5C	14.9555	0	0	0	0	0
G2-like	BraA07g031350.3.5C	0	0	0	0	0	0
HD-ZIP	BraA03g050510.3.5C	0.201272	0	0.440932	0.044536	0.061309	0
NZZ/SPL	BraA03g054570.3.5C	0.535744	0	0	0.555487	0	0
ARF	BraA06g015770.3.5C	2.34185	2.52585	2.52132	1.25377	1.2855	1.02594
MYB_related	BraA03g012780.3.5C	0.891004	0.205514	0	0.685947	0	0
C2H2	BraA06g019050.3.5C	685.232	322.655	690.8	684.814	316.818	270.103
WRKY	BraA07g034420.3.5C	384.917	1349.7	448.066	403.374	149.305	209.898
HSF	BraA03g041720.3.5C	1.2012	0.561867	0.746804	2.94195	1.20385	0.82216
LBD	BraA09g003460.3.5C	19.851	28.0267	15.6814	53.2722	43.8982	44.415
NF-YA	BraA02g022050.3.5C	5.16408	1.72886	2.41172	0.502945	0.445061	0.569339
NAC	BraA09g011130.3.5C	0.238221	0.487605	1.36905	0.615212	0.101193	0
MIKC_MADS	BraA03g044060.3.5C	6.28833	4.30588	8.1501	7.45759	3.64513	6.4675
MYB	BraA03g005530.3.5C	0	0	0	0	0	0
MYB	BraA06g035970.3.5C	6.43058	15.9284	3.35629	4.07822	6.21382	4.58148
ERF	BraA10g029870.3.5C	0	0	0	0	0	0
RAV	BraA06g040170.3.5C	0.269302	0.297545	0.055518	0.298194	0.270324	0.12731
CO-like	BraA09g006160.3.5C	0.079853	0	0	0	0	0
ERF	BraA07g025590.3.5C	2.198	0.745645	2.31451	2.09649	0.905362	0.923525
bHLH	BraA03g022700.3.5C	0	0.814405	0.620433	0.808887	0.125326	0.479508
ARF	BraA02g009250.3.5C	58.3573	46.2425	49.0473	54.4927	46.7801	44.5995
bHLH	BraA01g004370.3.5C	7.58657	1.87521	7.08636	9.03151	12.7281	8.98105
bHLH	BraA07g023350.3.5C	3.4885	0.293343	3.81466	3.33422	0.869662	1.27443
GATA	BraA01g003620.3.5C	1.69219	0.721639	2.04208	0.332074	0	0.160058
ERF	BraA04g026520.3.5C	59.0266	5.71365	69.5666	42.8307	29.4338	35.3616
AP2	BraA03g004410.3.5C	0.610187	0.300632	1.57021	1.28268	0.377467	0.184922
DBB	BraA07g027560.3.5C	0	0	0	0.239749	0	0.13609
GRF	BraA01g001220.3.5C	1.909	1.96761	4.49019	0.031168	0	0
HD-ZIP	BraA05g005350.3.5C	14.1085	14.0358	14.4435	14.5664	17.8794	17.3222
MYB	BraA02g022520.3.5C	0	0	0	0	0	0
Dof	BraA01g011760.3.5C	6.84687	10.7481	8.18008	7.17447	5.8612	7.28382
Trihelix	BraA07g041370.3.5C	0.420981	3.00136	0.970369	0.337941	0.24166	0.423558
AP2	BraA02g012630.3.5C	5.91801	2.81835	5.77375	6.89636	16.9867	13.318
MYB	BraA09g015300.3.5C	4.06321	6.20058	3.97718	2.97792	1.99839	2.41206
C2H2	BraA03g011080.3.5C	5.88119	4.60424	4.40379	5.43452	1.89039	3.56349
MIKC_MADS	BraA03g052780.3.5C	0	0	0	0	0	0
MYB	BraA02g040700.3.5C	5.43393	4.45524	12.079	9.92315	0	4.21686
bHLH	BraA06g031010.3.5C	0.504907	2.59841	0.34315	0.395559	0.740797	2.59364
MYB	BraA03g034490.3.5C	0.743355	1.87924	2.63538	2.1872	0	0
bZIP	BraA03g044300.3.5C	1.59732	4.37204	3.8961	0.663869	0.586004	0.094621
ARF	BraA03g056460.3.5C	0.547707	0.533081	1.41694	0.724099	0.693124	0.305894
C3H	BraA06g017510.3.5C	3.8761	3.00989	4.75145	4.80712	2.374	3.02979
bHLH	BraA06g009210.3.5C	0.776263	0	1.32682	0	4.81735	5.18782
TALE	BraA01g005970.3.5C	11.9751	5.56408	18.4188	3.42652	8.11276	4.94676
RAV	BraA02g019330.3.5C	0.0965	0.115431	0.758907	0.45577	0	0.17355
ERF	BraA09g014910.3.5C	0	0	0	0	0	0
C2H2	BraA03g006910.3.5C	2.67612	2.02447	3.37999	2.43825	3.67455	3.15184
B3	BraA01g006260.3.5C	0	0	0.525399	0	0.434437	0
GRF	BraA03g036710.3.5C	0	1.69044	0.437758	0.297363	0	0
HD-ZIP	BraA09g056570.3.5C	1.70258	1.21812	1.04461	0.941109	0.945866	0.778601
SRS	BraA02g004510.3.5C	0	0	0	0	0	0
GRAS	BraA01g019430.3.5C	4.09875	2.51123	5.4735	3.22464	1.50597	1.26362
ERF	BraA08g031400.3.5C	23.6447	21.9519	23.197	9.67373	2.51254	4.99533
WRKY	BraA01g006160.3.5C	0.263414	0	0.182745	0.532583	0	0.386782
ARR-B	BraA07g032180.3.5C	0.404213	0.19891	0.454718	0	0	0
ZF-HD	BraA06g014700.3.5C	0	0.23057	0	0	1.26404	0.950962
B3	BraA03g025690.3.5C	1.25986	0.936711	1.74241	1.8331	0.749681	2.93264
ERF	BraA01g006770.3.5C	2.53871	1.18358	4.34204	2.72074	0.817649	0.727752
ARF	BraA02g045210.3.5C	0.9995	0	0.844695	0.591483	0	0.307014
HD-ZIP	BraA10g010830.3.5C	3.65047	17.6052	5.52551	3.21873	29.5306	11.9243
MYB_related	BraA05g008340.3.5C	0.47242	0.535298	0.119452	0.04072	0	0.03325
WOX	BraA05g011040.3.5C	0.576145	0	1.40452	0.850607	0.253125	0.245901
bHLH	BraA09g001680.3.5C	0	0	0	0	0	0
C2H2	BraA06g002780.3.5C	0	0.602487	1.18483	1.4722	0	0
MYB	BraA08g029220.3.5C	0.365804	0.337782	0.240024	1.01906	0	0
Trihelix	BraA02g000270.3.5C	0.234294	0.237831	0.210977	0	0.250348	0
NAC	BraA09g016170.3.5C	0.267707	0.18588	0.463177	0.530937	0	0.463379
DBB	BraA07g042670.3.5C	2.55038	1.68258	2.40876	1.42316	0	0.173107
MYB	BraA03g004830.3.5C	0.39367	0.210207	0	0.36993	0.172676	0
bHLH	BraA05g019050.3.5C	0	0	0	0	0	0
HD-ZIP	BraA07g002170.3.5C	1.12802	0	0.547163	0.998217	0	0
MYB	BraA01g016390.3.5C	1.4926	2.1617	1.81407	1.13108	0	0.740138
MIKC_MADS	BraA09g004120.3.5C	0	0	0	0	0	0
NAC	BraA03g008470.3.5C	0	0.452039	1.06665	1.00498	0.470785	0.974668
NAC	BraA03g036040.3.5C	0	0	0	1.20733	0	0
TCP	BraA05g005300.3.5C	6.76968	4.99647	5.73918	2.46085	5.18142	3.50337
MYB	BraA03g058430.3.5C	0.628039	1.31503	0.640797	0.426131	0.058023	0.257392
G2-like	BraA03g002770.3.5C	0	0	0	0	0	0
TCP	BraA09g019040.3.5C	0	0	0.127913	0.103093	0.223033	0.168095
MYB_related	BraA06g006660.3.5C	0.63222	0.925317	1.70663	0.773613	0	0.442294
HSF	BraA02g045230.3.5C	0.208617	0.144364	0	0	0	0
NAC	BraA01g002450.3.5C	1.08269	0.642589	1.50615	105.5	11.1996	36.0366
NAC	BraA06g009470.3.5C	0	0	0	1.06801	0	1.45402
GRAS	BraA02g015720.3.5C	10.4946	12.486	9.53078	2.51699	1.08676	1.76325
bHLH	BraA05g010190.3.5C	67.9235	37.751	94.3352	20.3675	8.74044	10.594
ARR-B	BraA02g012080.3.5C	17.7109	17.675	20.6952	6.37389	4.38569	3.3799
MYB_related	BraA07g036850.3.5C	2.11777	1.96755	2.33305	0.217275	0.234668	0.116725
Dof	BraA09g037950.3.5C	537.804	523.33	445.104	273.098	305.609	219.414
bZIP	BraA03g021560.3.5C	63.6523	32.7884	65.4253	80.6165	147.298	122.944
bZIP	BraA03g020480.3.5C	1.48194	1.22688	1.84095	1.52077	5.44075	2.62774
ERF	BraA10g002290.3.5C	5.8188	3.42857	4.80792	0.732448	1.10457	0.908992
C2H2	BraA07g023610.3.5C	0.200706	3.16342	0.969829	0	0	0.184074
NAC	BraA09g007450.3.5C	0	0	0	0	0	0
MYB	BraA03g013670.3.5C	3.098	1.5885	1.73214	3.11395	18.3436	6.47086
HD-ZIP	BraA07g029790.3.5C	2.20459	2.16191	2.29293	3.68392	3.93905	4.39774
HD-ZIP	BraA07g036760.3.5C	3.14432	2.71881	2.47668	0.566708	0	0.314598
TCP	BraA08g001730.3.5C	0.510902	0.412352	0.727067	2.06148	1.02089	1.3152
C2H2	BraA01g034860.3.5C	0.50336	0.364923	0.391395	5.98261	9.71799	4.98745
Nin-like	BraA02g006380.3.5C	2.30664	0.690625	1.15031	0.104896	0.38915	0.222336
bHLH	BraA03g053360.3.5C	0	0	0	0	0	0
B3	BraA03g024420.3.5C	18.0787	19.6881	15.8265	27.4702	23.5791	24.9775
C3H	BraA03g045880.3.5C	3.08053	1.87	4.19697	1.54552	0	0.967652
MIKC_MADS	BraA03g049260.3.5C	0	0	0	0	0	0
HD-ZIP	BraA05g010300.3.5C	0	0	0.088088	0.162026	0.822817	0.13922
WRKY	BraA02g018660.3.5C	8.66195	5.81941	6.71542	8.65335	20.1469	13.4938
B3	BraA01g006270.3.5C	0.409818	1.08396	0.352342	0.489952	0.543434	1.53605
ERF	BraA03g016550.3.5C	10.229	11.6729	13.8826	37.9006	10.2754	14.7718
NF-YC	BraA10g030110.3.5C	19.1131	9.21564	18.7712	13.2645	20.0189	17.2335
bHLH	BraA07g031590.3.5C	93.8718	41.2863	65.6438	50.4275	95.727	72.4416
CAMTA	BraA10g031140.3.5C	20.5906	8.52729	19.6639	5.97719	9.46784	9.19996
LBD	BraA05g001720.3.5C	13.4877	13.0479	18.291	8.487	0.689906	4.4877
G2-like	BraA08g019340.3.5C	13.0371	65.831	11.2094	231.867	83.0721	43.0503
NAC	BraA01g041450.3.5C	2.96745	2.42114	3.67631	1.48148	2.01105	2.08915
E2F/DP	BraA06g019300.3.5C	4.52727	0	6.21457	0	0	0
bHLH	BraA03g022590.3.5C	0.321255	0.264147	0.988893	1.4172	0	0.696483
NAC	BraA05g001080.3.5C	6.39847	5.2886	8.96142	9.34232	6.19336	5.84511
EIL	BraA07g029620.3.5C	6.59559	9.76474	8.55071	5.25093	3.50378	4.11703
TALE	BraA07g004630.3.5C	16.6179	37.3884	21.2791	19.7952	15.1188	16.8858
B3	BraA05g009240.3.5C	73.7476	24.8243	45.3558	39.7072	115.098	96.1927
bHLH	BraA02g015160.3.5C	44.1554	38.1182	37.7702	35.2972	34.3314	37.7587
ARF	BraA09g007310.3.5C	21.9223	19.2048	19.9187	25.1078	39.1605	29.3785
Trihelix	BraA02g024510.3.5C	0.038681	0.158554	0.040857	0.126293	0	0
G2-like	BraA09g012840.3.5C	1.87341	0.233675	0.933302	0.948914	0	0
SRS	BraA06g015610.3.5C	201.946	246.99	250.847	200.177	197.898	214.83
TALE	BraA03g004620.3.5C	15.9195	10.5065	15.0928	19.6828	0	7.6177
WOX	BraA03g017890.3.5C	3.12387	1.11998	3.87261	3.24832	2.67146	2.48476
Nin-like	BraA05g003660.3.5C	43.4463	31.9617	49.2374	47.7061	63.815	65.7813
HD-ZIP	BraA01g002060.3.5C	378.347	13.5355	235.714	74.1484	91.8595	127.495
bHLH	BraA05g000870.3.5C	13.7713	7.49689	18.303	7.26848	7.55105	7.06922
VOZ	BraA05g002850.3.5C	1.1875	0.799416	1.0879	0.401148	0	0.232221
MYB	BraA07g033110.3.5C	6.34771	7.92957	9.71049	14.1953	0.684162	3.73488
bZIP	BraA02g042140.3.5C	1.1598	2.55794	1.48271	1.76365	0.435544	1.18578
GATA	BraA07g002360.3.5C	20.5071	9.86241	31.4729	14.8691	2.11928	4.71857
bHLH	BraA09g001110.3.5C	26.0276	30.3272	19.5973	24.6922	21.0026	18.8532
FAR1	BraA07g040900.3.5C	1.60603	4.78977	2.7612	7.82897	6.70639	6.20558
MIKC_MADS	BraA09g027610.3.5C	7.02754	6.43924	6.2703	2.36324	4.57189	2.63794
bHLH	BraA07g030220.3.5C	2.42922	0	5.03963	0	1.17181	0
GATA	BraA06g036190.3.5C	3.97562	56.1888	5.88803	3.38079	9.0852	2.71073
bZIP	BraA05g001510.3.5C	0.517806	0.332676	0.878401	0.508797	0.291303	0.232083
B3	BraA09g001140.3.5C	1.8798	1.79132	1.44865	4.08734	3.23917	2.66351
bHLH	BraA09g013760.3.5C	0	0	0.079263	0	0.30989	0.196283
GATA	BraA02g013000.3.5C	0.200122	0.089211	0.299302	0	0.650922	0.59914
bHLH	BraA05g020100.3.5C	49.9405	22.1124	41.8743	33.2019	19.9032	22.2642
NAC	BraA10g000880.3.5C	0	0	0	0.37086	0	0
ERF	BraA08g020440.3.5C	9.01977	6.42452	20.1146	8.98086	4.39627	2.82287
bZIP	BraA09g008780.3.5C	15.028	7.49223	21.2294	22.5526	18.4171	15.9669
YABBY	BraA08g033770.3.5C	3.69917	2.14745	5.02349	6.45911	2.40172	2.29506
MYB_related	BraA02g027350.3.5C	26.4431	37.4679	36.0354	57.5817	27.7379	33.5252
SBP	BraA10g021430.3.5C	5.00966	3.18463	4.78803	2.47724	2.53017	2.19176
SBP	BraA07g035170.3.5C	2.09365	2.81159	3.32963	0.986519	1.22717	1.05155
MYB_related	BraA03g001070.3.5C	1.47843	8.02155	3.7308	3.75727	0.623192	3.27512
HD-ZIP	BraA03g061480.3.5C	112.236	108.977	96.522	133.078	42.1549	70.2837
HSF	BraA03g028000.3.5C	0	0	0	0	0	0
NF-YC	BraA08g033540.3.5C	14.9788	13.021	16.0742	18.4423	24.2305	23.4499
C2H2	BraA10g031950.3.5C	69.5078	18.6696	56.5845	23.4765	98.251	55.3583
NAC	BraA09g006260.3.5C	25.6511	11.689	27.7418	11.6156	11.5467	14.5944
GRF	BraA04g032690.3.5C	394.191	329.134	427.052	277.664	303.727	281.951
bHLH	BraA06g009000.3.5C	0.543783	0	0.347664	0.219854	0.849152	0.361324
S1Fa-like	BraA03g034230.3.5C	0	0	0	0.78401	1.64769	0
MIKC_MADS	BraA03g007110.3.5C	15.602	15.9806	14.5398	26.7937	27.2003	20.2066
MYB	BraA02g011580.3.5C	3.86171	1.52314	1.89171	1.30103	8.54151	4.35336
bZIP	BraA07g023280.3.5C	0.266345	0.32799	0.15051	0.287212	1.06177	0.305297
MYB	BraA09g003870.3.5C	0.21269	0	0.519665	0	0	0
GRAS	BraA06g000520.3.5C	7.48853	2.31969	11.6883	9.21075	4.82765	4.99534
MYB	BraA02g010900.3.5C	0	0	0	0	0	0
WRKY	BraA03g042400.3.5C	7.36115	6.31536	11.7039	6.32644	1.50678	3.17387
NAC	BraA03g003880.3.5C	0.88649	0.717455	1.29973	0.659355	0.141449	0.593975
C3H	BraA10g021650.3.5C	2.65276	1.08436	3.9131	3.08452	1.14131	1.83827
bHLH	BraA05g013710.3.5C	0.198345	0.113839	0.895836	0.190903	0.121015	0.192111
C3H	BraA07g040020.3.5C	2.08802	0	1.57	1.05619	2.21361	1.82077
bZIP	BraA09g025280.3.5C	0.834361	3.14926	2.63264	0.884064	0	0.29075
C2H2	BraA07g030350.3.5C	0.87153	0.295433	0.935102	0	0	0.738235
MYB	BraA05g012560.3.5C	0	0	0	0	0	0
ARF	BraA07g032730.3.5C	196.62	90.8833	154.342	48.9843	55.4581	76.5439
MIKC_MADS	BraA03g053440.3.5C	0	0	0	0	0	0
MYB	BraA07g033030.3.5C	0.834681	1.1869	2.17602	0.970066	3.56726	1.36364
HD-ZIP	BraA01g019200.3.5C	20.8437	23.9099	9.64056	36.5345	41.72	54.1816
C2H2	BraA06g021540.3.5C	0.114225	0	0	0	0	0
Dof	BraA04g027830.3.5C	4.33837	38.645	2.69463	45.5592	4.6279	5.39375
MYB_related	BraA03g014810.3.5C	0.978881	0.594795	2.03581	1.15111	0	0.764856
NAC	BraA02g007710.3.5C	0	0	0	0	1.73602	0
MYB	BraA03g035960.3.5C	0.718572	0.620195	0	0.140183	0	0
B3	BraA04g029380.3.5C	0	0.24842	0	0	0	0
ERF	BraA05g005830.3.5C	0.506564	0.926067	0.234212	0	0	0.062577
ERF	BraA06g009160.3.5C	1.22826	1.26532	0.981324	0.958459	0	0
C3H	BraA02g004590.3.5C	3.97232	1.0641	2.64925	2.48056	4.91148	3.96121
C3H	BraA02g007820.3.5C	2.97103	6.34812	3.17847	2.68224	0.168834	0.805493
ERF	BraA02g009680.3.5C	0	0	0	0	0	0
HD-ZIP	BraA04g001130.3.5C	3.17961	18.8848	5.35014	6.02761	0	2.1382
C2H2	BraA09g024390.3.5C	0	0	0	0	0	0
HSF	BraA08g005590.3.5C	0.179362	0.339811	0.37348	0.294922	0	0.161125
C2H2	BraA10g002340.3.5C	0.353176	0.247626	0	0.15297	0	0
Dof	BraA06g017260.3.5C	1.96391	0.229201	2.76108	2.19002	2.30781	1.62312
B3	BraA03g058130.3.5C	0	0	0.606886	0.426514	0.086496	0
bHLH	BraA03g015730.3.5C	2.5586	3.01398	4.12638	5.33696	0.788407	2.25657
MIKC_MADS	BraA03g015250.3.5C	0	0	0	0	0	0
NAC	BraA07g024140.3.5C	1.3922	1.75431	2.46741	3.73491	0	0.789788
G2-like	BraA09g004890.3.5C	0	0	0	0	0	0
SBP	BraA05g002690.3.5C	0	0	0	0	0	0
WRKY	BraA03g005640.3.5C	0	0	0	0	0	0
C2H2	BraA07g022110.3.5C	1.07956	0	3.42562	2.9312	0.7193	0.474464
bHLH	BraA09g016880.3.5C	6.81589	11.8137	6.3777	10.3737	4.82098	7.57269
bHLH	BraA09g029650.3.5C	0	0	0	0.360503	0	0.082164
GRAS	BraA02g041100.3.5C	0.425608	0	0.587779	0.243318	0	0
ERF	BraA06g034000.3.5C	0	0	0.084101	0	0	0
C3H	BraA08g027490.3.5C	0	0	0.259036	0	0.623051	0
B3	BraA03g035130.3.5C	0.440436	0	0	0.33802	0	0
HSF	BraA01g001720.3.5C	5.42055	9.0016	7.41783	4.48546	4.13887	2.80653
HB-other	BraA02g028340.3.5C	5.12671	0.582393	2.90225	0.461623	2.82972	0.720604

## Sheet: Table S4
#ID		name	904B_24h_H2O_1	904B_24h_H2O_2	904B_24h_H2O_3	904B_24h_Abra_1	904B_24h_Abra_2	904B_24h_Abra_3	Fold_change	log2FC	Pvalue	VIP
pos_529	#N/A	5'-azido-5-deoxyuridine	119.894	112.258	109.791	93.8062	94.3816	89.2544	0.811371	-0.301567	0.00789042	2.06081
pos_634	#N/A	Glu Ile	1248.52	1257.63	1252.12	1019.58	1075.74	968.855	0.815317	-0.294566	0.0167667	2.08663
pos_503	C20314	N,N-Dihydroxy-L-valine	7.93343	4.53583	5.9191	2.65156	5.09748e-08	5.09748e-08	0.144198	-2.79388	0.0170597	1.9082
pos_637	C13311	Fasoracetam	77.8551	71.3797	67.8963	57.308	63.1451	56.8597	0.816616	-0.29227	0.0247674	1.90876
pos_1255	C05401	3-beta-D-Galactosyl-sn-glycerol	261.484	249.632	179.384	130.716	130.694	79.9504	0.494367	-1.01634	0.0249666	1.92595
pos_1257	#N/A	Ser Phe	421.739	359.659	358.797	311.146	266.53	279.752	0.752002	-0.411192	0.0254678	1.91564
pos_451	#N/A	Phe His	64.4904	63.4041	57.3187	42.415	53.5016	47.3113	0.773314	-0.370873	0.0280066	1.91953
pos_6673	C04530	4,4-dimethyl-5alpha-cholest-7-en-3beta-ol	877.923	365.149	763.656	1570.6	1260.22	2112.12	2.46318	1.30052	0.0377559	1.85394
pos_1626	C08334	Lotaustralin	46.9501	70.479	65.5828	36.4832	5.09748e-08	22.8798	0.324367	-1.6243	0.03927	1.88029
pos_4668	C14909	9alpha-Hydroxyandrosta-1,4-diene-3,17-dione	2202.4	2257.13	1977.39	1674.24	1278.85	1781.75	0.735576	-0.443054	0.0448934	1.91738
pos_1736	C14722	Rifamycin W-hemiacetal	29.4465	35.7182	41.2057	23.9506	3.69912	15.2714	0.403506	-1.30934	0.0479777	1.84111
pos_5011	C21444	indolmycin	8.76856	15.849	21.1317	25.8788	43.4318	31.8875	2.21202	1.14536	0.0485508	1.8223
pos_1660	C09239	Sarpagine	892.162	893.578	617.693	459.699	440.33	390.141	0.536803	-0.897535	0.049925	1.96965
pos_602	C01933	L-Norleucine	171.749	152.973	150.374	140.871	108.214	104.939	0.745162	-0.424374	0.0509633	1.78724
pos_534	#N/A	Succinoadenosine	214.17	179.722	190.147	161.541	170.337	148.508	0.822524	-0.28187	0.0559079	1.72947
pos_2234	#N/A	Menthol	5.09748e-08	2.49994	1.67141	5.12724	9.62397	5.04508	4.74578	2.24665	0.0560324	1.84935
pos_2826	C05488	11-Deoxycortisol	47.6217	37.1436	34.8401	25.7517	1.86015	19.364	0.392757	-1.34829	0.05646	1.82335
pos_572	C17582	2'-N-Acetylparomamine	42.0411	33.3179	28.039	19.1588	16.0581	26.6111	0.59796	-0.741878	0.0583951	1.79674
pos_2536	#N/A	6-Deoxyfagomine	30.981	26.8756	24.1584	23.4285	19.0183	19.7724	0.758632	-0.398528	0.0591508	1.75628
pos_1252	#N/A	Felbamate monocarboxylate	86.8541	74.2765	51.3937	42.9914	41.6905	24.9593	0.5159	-0.954838	0.0599726	1.78204
pos_4695	#N/A	N-(3-Indolylacetyl)-L-isoleucine	1033.98	1047.18	983.817	610.732	842.796	816.358	0.740586	-0.433261	0.0604823	1.92827
pos_3336	#N/A	PHENACYLAMINE	21.3174	15.1159	13.5336	10.3466	6.32135	9.90225	0.531757	-0.911162	0.0612811	1.80268
pos_3830	C16594	7-Mercaptoheptanoylthreonine	32.4693	40.3098	26.1371	24.2348	12.6562	20.7605	0.58283	-0.778852	0.0636405	1.78675
pos_4289	C20552	Terpendole K	35.3843	33.9618	20.4808	17.336	2.69662	17.8282	0.421487	-1.24644	0.065365	1.76795
pos_4834	#N/A	3,4-Dimethylstyrene	107.502	147.746	109.065	94.1525	23.1962	56.2998	0.476646	-1.06901	0.0699453	1.76899
pos_1634	#N/A	octyl alpha-D-glucopyranoside	14.8783	14.6214	19.0518	12.894	9.02412	12.6525	0.712039	-0.489971	0.0718839	1.67819
pos_2750	#N/A	5-Acetylsalicylic acid	2.041	6.8784	3.76975	15.4616	31.4664	16.6305	5.00888	2.32449	0.0720958	1.86296
pos_4793	C20773	6-Amino-6-deoxyfutalosine	64.6293	57.6095	30.6278	31.2082	5.09748e-08	20.6674	0.339352	-1.55915	0.0726874	1.72388
pos_2994	#N/A	1,2,3,6-Tetragalloylglucose	16.4282	9.24525	9.92158	8.71969	5.09748e-08	5.09748e-08	0.244969	-2.02933	0.07618	1.63893
pos_2117	#N/A	Glycylproline	9.23114	13.2804	12.2139	9.73991	4.86143	6.79145	0.616054	-0.698871	0.0773847	1.69424
pos_4836	#N/A	Eremopetasinorol	712.041	929.864	689.126	606.99	114.715	359.328	0.463757	-1.10856	0.0797735	1.76051
pos_548	C21330	Aurachin C	109.382	83.6513	57.8796	60.9801	5.09748e-08	29.226	0.359512	-1.47589	0.0825848	1.66499
pos_511	#N/A	ALANYL-dl-LEUCINE	41.3708	31.2359	30.2986	25.3104	22.6999	22.2653	0.682914	-0.550224	0.0830176	1.7855
pos_6962	C12003	Demethyllactenocin	0.508909	1.51118	0.899136	0.211618	5.09748e-08	5.09748e-08	0.0724911	-3.78605	0.0830801	1.86202
pos_2752	C17055	Picrocrocin	10.4006	5.21583	10.5102	15.1175	34.969	29.8966	3.06136	1.61417	0.0845155	1.79932
pos_2301	#N/A	ubiquinone-0	7.47325	30.6805	32.7099	37.7866	48.931	53.0775	1.97273	0.980196	0.0857048	1.6579
pos_1772	C00449	Saccharopine	127.885	144.833	122.64	118.785	70.7947	75.7524	0.671119	-0.575359	0.0877549	1.73475
pos_5120	#N/A	Momordin Ic	5.09748e-08	5.09748e-08	5.09748e-08	0.32915	0.912219	1.22043	1.60981e+07	23.9404	0.08821	1.79645
pos_3727	C06687	Norfloxacin	168.223	95.3549	75.3108	77.6328	5.09748e-08	12.0417	0.264614	-1.91804	0.0905336	1.60417
pos_1535	#N/A	3,5-tetradecadienoate	45.9037	22.8285	38.7312	24.3038	9.23455	17.8329	0.478035	-1.06481	0.0936445	1.6023
pos_2416	C05589	L-Normetanephrine	91.3685	71.0523	57.7232	59.5096	8.66978	30.4288	0.447926	-1.15867	0.0936939	1.64522
pos_1711	C20818	C20818	47.271	61.0293	52.7485	46.4388	22.4088	35.5177	0.648036	-0.625855	0.0943434	1.70106
pos_4280	C03170	Trypanothione disulfide	168.09	278.5	124.113	124.207	7.38363	56.263	0.329161	-1.60313	0.0948395	1.68478
pos_2152	#N/A	16,16-dimethyl-PGA1	302.757	247.866	241.956	243.789	163.153	163.04	0.719148	-0.475639	0.0954942	1.58895
pos_2577	#N/A	PE(14:0/0:0)	99.6607	62.5775	73.3125	60.3977	2.74569	37.3216	0.426511	-1.22934	0.0985853	1.61714
pos_1500	#N/A	Lucidenic acid E	19.2593	16.5212	20.7365	13.8545	5.09748e-08	8.98607	0.404136	-1.30709	0.0990581	1.73715
pos_2751	C12204	5-Hydroxyconiferaldehyde	20.5887	82.5906	77.509	135.822	312.473	170.517	3.42474	1.776	0.100433	1.73023
pos_1752	C07475	Lobeline	40.629	33.6419	29.7981	25.1471	5.09748e-08	18.5817	0.42019	-1.25088	0.100629	1.71596
pos_442	#N/A	2-keto-3-methyl-valerate	22.666	43.4431	45.4688	59.9162	151.047	139.533	3.14126	1.65134	0.10076	1.72539
pos_490	#N/A	Tranylcypromine glucuronide	79.68	118.118	93.1074	138.245	284.424	300.916	2.48735	1.31461	0.101912	1.7126
pos_4541	#N/A	PS(18:0/0:0)	58.7546	29.7965	22.673	21.0708	5.09748e-08	3.93467	0.224821	-2.15315	0.103909	1.61018
pos_2466	C00826	L-Arogenate	19.2051	11.4743	9.61637	3.153	5.60719	8.9024	0.438324	-1.18993	0.106791	1.65197
pos_4835	C16322	9-Oxononanoic acid	46.9805	74.1187	50.1076	47.4072	12.497	28.6149	0.51703	-0.95168	0.107584	1.62241
pos_5856	C05465	Taurochenodeoxycholate	76.9014	60.9681	27.424	28.9447	2.28918	22.4705	0.324903	-1.62192	0.10835	1.664
pos_1616	#N/A	Pro Gly Ile	267.944	227.91	204.786	214.944	168.673	140.333	0.747815	-0.419247	0.109644	1.52373
pos_210	#N/A	Nα-Acetyl-L-arginine	302.64	282.876	217.471	210.816	196.872	190.282	0.744682	-0.425304	0.110481	1.7468
pos_4222	#N/A	2-Hydroxyphenethylamine	30.9568	60.8253	34.3432	51.5273	86.9473	73.4936	1.68062	0.74899	0.110827	1.50555
pos_3082	#N/A	Delta(6)-trans,Delta(8)-cis-leukotriene B4	187.854	189.715	144.457	161.87	96.1526	95.2827	0.676795	-0.563208	0.111472	1.58534
pos_4454	C03569	2,2',3-Trihydroxybiphenyl	347.344	382.975	145.165	114.231	118.738	62.3869	0.337363	-1.56763	0.113376	1.74862
pos_2680	C03219	(E)-2-Methylpropanal oxime	67.2114	41.117	25.2323	23.6309	1.56831	17.1099	0.316778	-1.65845	0.114364	1.62628
pos_4470	C01822	Kanamycin A	143.252	193.028	118.009	130.862	5.09748e-08	27.7351	0.349111	-1.51824	0.115421	1.62145
pos_4782	C16290	Delphinidin 3-O-3'',6''-O-dimalonylglucoside	1.84529	7.39512	14.437	15.1933	13.7408	23.6112	2.21922	1.15005	0.115744	1.51429
pos_2846	#N/A	4-(2,6,6-Trimethylcyclohexa-1,3-dienyl)but-3-en-2-one	346.442	210.946	169.207	164.239	15.6799	125.189	0.419914	-1.25183	0.115883	1.56088
pos_2569	C06408	Precorrin 8X	232.243	102.857	128.917	95.7609	5.09748e-08	68.4014	0.353785	-1.49906	0.116374	1.54557
pos_2239	C16678	all-trans-4-Oxoretinoic acid	13.668	10.6908	16.8615	9.46088	2.40545	10.4925	0.542421	-0.882514	0.120886	1.55434
pos_1769	#N/A	Ala Trp	73.2814	49.5278	38.17	43.4973	12.9106	24.1812	0.500618	-0.998219	0.122948	1.52193
pos_2430	#N/A	Cabbage identification factor 2	395.067	329.054	163.424	95.3772	144.01	130.062	0.416259	-1.26445	0.123543	1.72477
pos_2845	C09840	Carvacrol	85.5418	48.6434	42.2189	40.4217	2.35967	29.9641	0.41238	-1.27795	0.123771	1.53153
pos_1726	#N/A	N-(2-Hydroxy-4-methoxyphenyl)acetamide	2.37298	0.49912	2.20934	5.09748e-08	5.09748e-08	0.786492	0.154777	-2.69173	0.124895	1.57804
pos_4277	C21338	Calicheamicin T0	11.8567	16.2358	20.6554	14.1597	5.09748e-08	4.7234	0.387362	-1.36824	0.125304	1.54228
pos_1198	#N/A	Ile Val	261.466	367.028	216.366	235.664	142.153	143.018	0.616475	-0.697886	0.12645	1.58197
pos_364	C21630	(S)-Norlaudanine	315.004	280.249	233.938	305.212	469.342	390.272	1.40478	0.490339	0.127012	1.57938
pos_3693	C12430	13-Dihydrodaunorubicin	3036.98	1409.59	1306.67	962.736	269.17	551.788	0.310033	-1.68951	0.130187	1.60209
pos_63	C06967	Dobutamine	92.0999	75.4102	85.2176	75.0296	69.1994	45.4907	0.750688	-0.413715	0.131013	1.46399
pos_4161	#N/A	Obacunoic acid	26.1851	13.1595	17.5314	12.8665	8.0804	9.29391	0.531698	-0.911322	0.133879	1.55641
pos_3250	#N/A	N-Carboxyacetyl-D-phenylalanine	29.3984	30.7558	28.2182	24.0172	27.6924	19.0606	0.800818	-0.320454	0.134501	1.58547
pos_2841	#N/A	N-p-Coumaroyl-N'-feruloylputrescine	28.0659	39.7524	27.1142	26.6764	4.06629	18.4051	0.517714	-0.949773	0.134719	1.58633
pos_261	C10607	Mycosporine	310.711	413.257	391.693	448.068	988.324	1037.49	2.21741	1.14888	0.135145	1.62277
pos_2844	C10428	Anethole	6.52759	3.87713	3.15775	3.94165	5.09748e-08	0.611799	0.335739	-1.57459	0.135408	1.46751
pos_2019	C03225	3,5-Dinitro-L-tyrosine	69.3619	45.6669	35.5604	10.9087	35.8868	31.9546	0.522947	-0.935263	0.136164	1.51532
pos_2407	#N/A	Gly Val Phe	1028.89	847.916	534.239	718.174	146.596	280.537	0.475025	-1.07393	0.136351	1.49404
pos_2428	#N/A	L-Valyl-L-Leucine	36.6173	28.4738	23.8006	26.0334	18.6786	18.0535	0.70609	-0.502076	0.136661	1.48939
pos_605	#N/A	Ile Ala	264.683	162.95	146.499	152.872	54.9146	103.331	0.541893	-0.883921	0.137544	1.48577
pos_235	C20919	Isotabtoxin	41.6863	48.4371	46.2742	52.2763	81.5036	98.426	1.70242	0.767586	0.13851	1.59906
pos_281	#N/A	allopurinol	20.9055	43.0961	59.6668	436.345	88.5852	472.323	8.06394	3.01148	0.139193	1.62603
pos_2538	#N/A	2-(4-Methylphenyl)propanal	189.263	139.155	106.063	95.8116	28.2691	113.887	0.547704	-0.868533	0.139563	1.52674
pos_2537	#N/A	1-Methyl-2-propylbenzene	95.6404	68.1739	47.3642	43.3578	21.029	51.3276	0.547946	-0.867895	0.140556	1.54868
pos_2334	C20926	gamma-Glutamyltyramine	100.625	61.6287	41.4438	26.0361	22.7965	33.3999	0.403699	-1.30865	0.141001	1.65986
pos_4114	#N/A	Nicotine-N-glucuronide	116.421	292.605	414.077	407.544	428.799	568.423	1.70667	0.771185	0.141693	1.48411
pos_1411	#N/A	N-ethylsuccinimide	84.3135	76.1879	61.0515	61.637	61.7242	52.5196	0.793855	-0.333053	0.141738	1.55096
pos_1358	#N/A	5-methylaminomethyl-2-thiouridine	1.43942	4.45515	6.48969	11.352	55.2275	35.0118	8.20326	3.0362	0.141874	1.65721
pos_3270	C11641	3',4'-Anhydrovinblastine	69.6924	87.1019	140.744	107.999	201.792	201.462	1.71828	0.780961	0.142067	1.48557
pos_615	C20509	2'-Dehydrokanamycin A	149.372	112.386	126.008	113.402	24.3156	76.8867	0.553437	-0.853508	0.142407	1.55798
pos_2099	C01677	coformycin	252.417	291.765	338.524	261.643	91.3509	199.001	0.625344	-0.677278	0.143509	1.54321
pos_1588	#N/A	Triptophenolide	611.961	865.945	717.333	688.517	333.218	463.258	0.676461	-0.563922	0.144123	1.51796
pos_2535	#N/A	2,6-Dimethylphenol	54.4087	45.6699	36.2702	31.966	7.74029	36.8186	0.561243	-0.833301	0.145007	1.56661
pos_1369	#N/A	Thr Phe	102.605	111.071	85.463	88.603	86.5529	62.0133	0.79284	-0.334898	0.145038	1.45045
pos_461	#N/A	E-4-Propenyl-2-methoxyphenol	21.2895	15.4851	9.99424	14.2143	5.09748e-08	2.18208	0.350584	-1.51217	0.145267	1.46519
pos_5497	#N/A	ergosteryl oleate	85.1947	220.706	111.378	461.545	366.508	165.384	2.38075	1.25142	0.145596	1.57786
pos_2539	#N/A	3-Methyl-1-phenyl-3-pentanol	146.551	117.531	89.03	80.6385	5.42958	89.3141	0.496675	-1.00963	0.145823	1.55018
pos_2523	C14518	1,2,3-Trimethylbenzene	18.3891	14.4038	9.22518	10.2831	5.09748e-08	9.00501	0.459043	-1.1233	0.147169	1.50784
pos_5241	#N/A	Wilfornine A	90.6648	40.2823	31.1876	9.33328	14.4761	11.8345	0.219841	-2.18547	0.149405	1.6253
pos_2021	#N/A	Thr Val Val	86.2809	66.4136	52.5942	63.8493	18.1676	32.199	0.556368	-0.84589	0.14978	1.46142
pos_310	C06070	Iridotrial	32.8163	26.7524	27.1942	31.722	51.1016	40.4917	1.42129	0.507203	0.151239	1.5817
pos_51	C21637	Elwesine	36.0171	73.0759	74.193	86.1584	130.225	77.1984	1.60177	0.679668	0.15429	1.48244
pos_1064	#N/A	PG(16:0/16:0)	1445.79	2010.04	953.12	940.758	807.849	678.475	0.55049	-0.861213	0.156476	1.63662
pos_1193	#N/A	Isoleucyl-Valine	99.8418	65.1214	62.9643	66.4822	44.8296	38.6823	0.658078	-0.603669	0.158325	1.39926
pos_1450	#N/A	Licochalcone E	149.667	108.696	92.7056	106.194	21.3342	65.9891	0.551223	-0.859293	0.161689	1.44549
pos_611	C06932	Cyclopentolate	69.426	38.9506	24.9814	37.3122	5.09748e-08	5.79694	0.323259	-1.62924	0.161989	1.40205
pos_2417	#N/A	Gly Phe	50.8942	41.6466	35.8511	40.6642	28.8344	28.4873	0.763177	-0.38991	0.163377	1.39267
pos_3344	#N/A	Cyclo(L-Leu-trans-4-hydroxy-L-Pro)	133.306	85.794	71.9187	84.3885	5.09748e-08	47.6992	0.453881	-1.13961	0.164533	1.42841
pos_492	#N/A	Pro Pro Asp	22.4536	37.2757	19.6316	32.5781	60.8915	91.2481	2.32757	1.21882	0.164997	1.44258
pos_1360	#N/A	Asp Asp Asp	105.306	88.9389	100.27	136.519	578.902	403.63	3.79964	1.92586	0.165905	1.5901
pos_3319	C20587	Paspaline B	105.247	54.4165	67.6233	62.8474	24.9641	42.1849	0.57195	-0.80604	0.16607	1.38965
pos_1661	C05294	19-Hydroxytestosterone	126.832	93.8508	78.8644	96.3817	41.5871	45.7652	0.613371	-0.705167	0.166088	1.38898
pos_864	C21275	Mycolactone C	265.913	155.642	246.469	102.018	142.257	199.08	0.663681	-0.591439	0.167407	1.40291
pos_385	C20593	beta-Paxitriol	679.727	591.386	464.554	544.532	390.419	388.25	0.762359	-0.391458	0.167702	1.40385
pos_2437	#N/A	O-acetylcarnitinium	1115.27	826.63	691.337	800.643	317.608	567.563	0.640206	-0.643392	0.167902	1.41023
pos_2187	#N/A	PE(16:1(9Z)/0:0)	1062.45	941.206	770.984	900.059	512.335	629.628	0.73596	-0.442301	0.168155	1.42132
pos_1336	#N/A	1-Methylpiperidine-2-carboxylic acid	130.071	86.9696	84.5061	87.3464	52.9371	68.5695	0.692605	-0.529896	0.168217	1.40964
pos_416	C12448	Ecgonine methyl ester	80.8937	96.396	78.9707	81.4255	72.4965	58.4495	0.828733	-0.27102	0.169331	1.40057
pos_3610	#N/A	Gln Thr Arg Asn	85.9804	72.9648	46.7966	56.3864	37.701	41.6333	0.659665	-0.600195	0.169417	1.48484
pos_278	C00942	cGMP	1547.65	1556.62	1693.76	1172.13	929.236	1568.58	0.764886	-0.386683	0.174932	1.59096
pos_3303	#N/A	Isoleucyl-Tryptophan	221.261	155.048	78.6668	120.389	46.3297	39.7686	0.453842	-1.13974	0.177149	1.40717
pos_433	C16966	Germacrone	93.8197	108.086	111.028	78.2508	103.438	84.9679	0.852118	-0.230875	0.177459	1.38998
pos_2533	C20441	Furfuryl alcohol	62.2467	47.0063	41.6944	43.5197	32.6452	38.4328	0.759189	-0.397469	0.178774	1.43586
pos_2755	C21584	7'-O-Dmethylcephaeline	345.373	232.097	205.974	245.735	81.1345	142.012	0.598487	-0.740608	0.179426	1.36291
pos_2754	#N/A	Leu Glu Leu	185.935	139.68	80.8024	124.13	8.62277	51.9547	0.454478	-1.13772	0.179566	1.38615
pos_1199	#N/A	Ile-His	286.17	154.354	142.723	164.32	43.866	90.7356	0.512512	-0.964342	0.181596	1.36139
pos_2966	#N/A	Leu Trp	211.21	147.282	85.6644	134.907	36.8632	36.2705	0.468394	-1.09421	0.183279	1.35235
pos_997	#N/A	Araliacerebroside	2344.74	3915.05	2828.49	3074.39	8582.54	7037.92	2.05703	1.04056	0.183378	1.45871
pos_1559	C21824	11,20-Dihydroxysugiol	708.316	491.922	396.028	488.921	221.773	297.916	0.631855	-0.662334	0.184743	1.35404
pos_3848	#N/A	Isorhamnetin 3-O-glucoside	171.369	240.912	105.089	86.1851	144.751	51.6713	0.546238	-0.872399	0.184976	1.4114
pos_1310	C18001	Nebramycin 5'	173.602	119.014	151.442	136.124	60.8321	113.136	0.698314	-0.518052	0.185334	1.35898
pos_229	C04677	AICAR	23.7444	26.9983	28.9738	27.8002	47.0177	37.1643	1.40476	0.49032	0.185684	1.49639
pos_5352	#N/A	(6R)-5,10-Methenyltetrahydrofolic acid	0.205591	5.09748e-08	0.240503	5.09748e-08	5.09748e-08	5.09748e-08	3.42808e-07	-21.4761	0.185992	1.45925
pos_1302	#N/A	11beta-17alpha-21-Trihydroxy-5alpha-pregnane-3,20-dione	69.562	31.9828	39.5977	40.9782	5.09748e-08	21.5677	0.44314	-1.17416	0.187187	1.33266
pos_1378	C02033	Gentamicin C2	11.7977	27.3123	18.211	19.0689	5.09748e-08	1.26108	0.354669	-1.49545	0.187735	1.38471
pos_5364	#N/A	5-Hydroxyindoleacetic acid	22.5426	94.8284	37.6624	119.574	305.082	102.539	3.40053	1.76576	0.187847	1.48985
pos_6368	#N/A	Curvularide C	844.583	1895.07	670.01	8287.48	13437.4	1665.08	6.85991	2.77819	0.188421	1.58857
pos_3452	C09782	Gentiopicrin	50.1741	34.3183	9.24421	17.5873	5.09748e-08	8.18861	0.274982	-1.86259	0.188557	1.4614
pos_1375	#N/A	celacinnine	112.276	93.0644	79.6335	89.7631	5.09748e-08	47.7902	0.482687	-1.05084	0.190132	1.4603
pos_447	#N/A	Phe Gly Gly Cys	19.714	5.74455	4.33748	1.15561	5.09748e-08	5.09748e-08	0.0387841	-4.68839	0.190476	1.49756
pos_1591	C03309	Strictosidine aglycone	250.143	412.024	302.389	238.082	201.42	254.674	0.719685	-0.474562	0.191761	1.54806
pos_1187	#N/A	Blumenol C glucoside	37.7999	15.3368	16.2267	19.2514	5.09748e-08	6.01381	0.364244	-1.45702	0.19308	1.32041
pos_3757	C04030	(2,3-Dihydroxybenzoyl)adenylate	3.9732	5.09748e-08	2.90657	5.09748e-08	5.09748e-08	5.09748e-08	2.22281e-08	-25.423	0.193143	1.44585
pos_1380	C20975	8-Demethyl-8-(2-O-methyl-alpha-L-rhamnosyl)tetracenomycin C	18.9911	14.8922	1.90345	21.2543	124.106	60.6767	5.75738	2.52541	0.195772	1.49817
pos_4953	C01582	Galactose	10.837	9.84083	23.1263	19.9674	104.475	57.8224	4.16091	2.0569	0.196574	1.50528
pos_3337	C00082	L-Tyrosine	32.5017	20.2545	14.6881	15.5286	9.04866	13.609	0.56619	-0.820641	0.197013	1.43987
pos_2440	#N/A	Phe Ala Val Asn	291.165	282.233	253.205	258.92	86.9846	197.716	0.657657	-0.604593	0.197079	1.49845
pos_1189	#N/A	N-p-Coumaroylspermine	87.8787	45.7237	47.1117	54.5328	3.10522	28.9569	0.479181	-1.06136	0.197249	1.31707
pos_2198	#N/A	Asp Val Ile	227.468	171.317	112.445	158.867	61.8712	85.343	0.598715	-0.740059	0.198123	1.33355
pos_6488	#N/A	Ethylvanillate	68.0794	86.687	66.4169	267.805	517.625	109.667	4.04686	2.0168	0.19876	1.56394
pos_998	#N/A	PS(18:0/18:1(9Z))	2479.85	3711.82	4321.45	3607.6	13581.1	9432.99	2.53224	1.34041	0.201281	1.46674
pos_165	C00328	L-Kynurenine	169.26	590.901	622.819	513.42	2949.26	1828.97	3.82626	1.93594	0.201528	1.46111
pos_2101	C22169	N1-Hydroxy-roquefortine C	344.834	373.522	442.986	363.797	180.042	315.874	0.740275	-0.433866	0.203617	1.37953
pos_3660	C15522	(6R)-6-(l-erythro-1,2-dihydroxypropyl)-5,6,7,8-tetrahydro-4a-hydroxypterin	157.393	134.317	61.1561	101.364	5.95237	62.8727	0.482304	-1.05199	0.203816	1.35888
pos_6359	#N/A	2-(4-Methyl-3-cyclohexen-1-yl)-2-propanol	22.8077	29.4908	18.5928	23.1792	10.0606	15.0045	0.68054	-0.555249	0.20576	1.36865
pos_689	#N/A	IPC 18:0;3/18:0;0	22.5311	11.473	18.1771	20.2146	32.0084	22.0744	1.42384	0.509784	0.206017	1.39409
pos_2863	#N/A	2,3-dihydro-1,4-benzodioxin-2-ylmethyl dimethylcarbamate	62.3077	57.8728	35.922	40.5024	24.2304	44.4449	0.699398	-0.515815	0.206334	1.40025
pos_3249	C01255	N-(6-Aminohexanoyl)-6-aminohexanoate	34.8722	17.5279	13.8442	18.0261	5.09748e-08	10.3303	0.428058	-1.22412	0.207002	1.31492
pos_1486	#N/A	Daidzein-7-O-apiosyl(1?6)glucoside	10.6936	81.9831	57.9359	31.4118	335.962	348.694	4.75437	2.24925	0.2072	1.40025
pos_4309	C00757	Berberine	59.1088	55.3468	5.98501	17.1752	5.09748e-08	10.7765	0.232078	-2.10732	0.207446	1.48121
pos_3392	#N/A	Val Glu Leu	203.25	160.161	83.4545	142.144	24.6281	56.7137	0.500118	-0.99966	0.20748	1.31846
pos_1955	#N/A	5'-[(3-aminopropyl)-amino]-5'-deoxyadenosine	42.6386	22.6932	11.4423	16.9848	5.09748e-08	10.4289	0.35707	-1.48572	0.208576	1.36607
pos_4501	#N/A	Euonymoside A	203.527	106.989	95.9372	92.5082	54.9697	75.7579	0.549229	-0.864519	0.209367	1.39937
pos_6022	#N/A	Photobarbatusin I	51.937	32.8471	43.4821	52.7267	87.5715	51.3677	1.49428	0.579453	0.209759	1.4478
pos_164	C01852	Secologanin	28.2825	45.4318	44.1096	54.8159	179.959	86.7838	2.72915	1.44845	0.210125	1.47789
pos_3700	#N/A	Gly Phe Ile	307.946	168.248	109.347	167.865	18.0177	66.0527	0.43026	-1.21672	0.210851	1.30375
pos_3732	C08852	bryophyllin A	137.818	79.8403	52.6843	85.1462	5.09748e-08	26.7801	0.414016	-1.27224	0.211393	1.2899
pos_200	C11380	Acetovanillone	7.78089	20.2091	16.1995	15.4491	31.6596	23.8673	1.60618	0.68363	0.21142	1.27922
pos_3090	C08073	Natamycin	60.7629	91.5516	105.279	98.3032	115.984	113.092	1.27091	0.345862	0.212194	1.36691
pos_530	C18135	Dihydroshikonofuran	106.516	58.3112	38.805	62.6955	1.16537	19.3442	0.408606	-1.29122	0.214229	1.28196
pos_4271	C20199	3-[(3aS,4S,7aS)-7a-Methyl-1,5-dioxo-octahydro-1H-inden-4-yl]propanoate	88.6763	55.5298	0.0984543	3.35433	5.09748e-08	2.07394	0.0376168	-4.73248	0.214931	1.4842
pos_3840	C05402	Melibiose	39.3473	114.24	99.561	62.9074	375.029	333.901	3.04896	1.60832	0.215214	1.38366
pos_3978	#N/A	LysoPE 14:0	111.999	42.8209	26.3063	25.7227	5.02321	11.3464	0.232392	-2.10536	0.215283	1.40763
pos_501	#N/A	norbutorphanol	42.6622	78.2829	66.1591	45.9988	35.9735	50.3568	0.707248	-0.499711	0.21619	1.4496
pos_2336	C17962	Demethylphosphinothricin	0.662794	0.172326	54.1696	0.343422	215.344	256.134	8.57785	3.10062	0.218088	1.37964
pos_149	C00104	IDP	25.5903	38.9842	52.1854	71.6432	159.944	55.4133	2.45804	1.29751	0.218512	1.47375
pos_434	C00214	Thymidine	20.8491	28.7851	8.56899	10.3866	5.35184	11.8822	0.474555	-1.07535	0.218972	1.47942
pos_5867	#N/A	6-[5]-ladderane-1-hexanol	173.899	389.507	73.2543	72.4607	46.6432	27.4839	0.230245	-2.11876	0.220273	1.5038
pos_5452	C11222	Geldanamycin	2.18654	1.13965	5.09748e-08	5.09748e-08	5.09748e-08	5.09748e-08	4.59758e-08	-24.3745	0.221169	1.4586
pos_2237	C10610	Pilosine	35.28	19.9126	14.1022	21.2923	5.09748e-08	9.71827	0.447517	-1.15998	0.221518	1.27466
pos_2155	C05951	Leukotriene D4	938.065	733.326	688.036	713.56	452.864	698.157	0.790269	-0.339585	0.222809	1.30203
pos_1203	#N/A	N7-Pan	17.0776	20.3392	22.0378	17.7022	3.86187	15.7065	0.626874	-0.673752	0.223101	1.411
pos_2861	#N/A	L-Seryl-L-Isoleucine	52.9952	36.1356	27.8026	40.0779	5.09748e-08	15.0746	0.471658	-1.08419	0.223362	1.29499
pos_3251	C21819	Salviol	90.3283	49.3891	31.6233	50.8798	4.50573	19.605	0.437669	-1.19209	0.223712	1.27152
pos_3640	C08897	Dioscin	25.6213	96.0542	145.51	53.6256	441.611	413.673	3.40179	1.7663	0.224036	1.35623
pos_3320	C17703	Antibiotic G-418	115.451	72.7528	50.0502	71.149	11.006	44.3881	0.531127	-0.912871	0.224355	1.28207
pos_5247	#N/A	5'-n-propylthioadenosine	25.1683	30.3266	31.0785	28.2846	53.3144	42.0431	1.42818	0.514174	0.225451	1.38517
pos_3730	C06552	Hydroxyatrazine	355.123	208.048	120.837	212.524	24.9938	61.166	0.436666	-1.1954	0.225719	1.25972
pos_3200	#N/A	4-formyl Indole	8.82497	13.969	12.0641	8.76664	10.5397	7.8314	0.77852	-0.361194	0.225902	1.33668
pos_2431	C14837	9,10-Dihydroxy-12,13-epoxyoctadecanoate	44.6097	42.2392	23.3776	36.4611	13.8027	18.7319	0.625946	-0.675891	0.226162	1.28716
pos_539	#N/A	1-palmitoylglycerone 3-phosphate	85.7484	60.2832	72.1464	70.7366	43.8815	57.8051	0.790287	-0.339552	0.226967	1.22682
pos_2146	C06399	Hydrogenobyrinate	41.5815	43.2253	56.6388	47.0155	4.65455	27.7654	0.561597	-0.832394	0.227632	1.33961
pos_3104	#N/A	Glu Ile Leu	948.342	770.125	384.949	681.742	117.19	300.262	0.522576	-0.936288	0.227676	1.28
pos_4995	C10463	Grandidentatin	5.09748e-08	5.09748e-08	5.09748e-08	12.6923	5.09748e-08	6.18622	1.2345e+08	26.8794	0.228059	1.42191
pos_2824	#N/A	4,11,17-Trihydroxy-5,7,9,13,15,19-docosahexaenoic acid	388.337	314.406	284.861	339.488	132.585	207.892	0.6885	-0.538471	0.228684	1.30462
pos_587	#N/A	Lys Asn Asn Asn	23.2053	12.5883	26.6151	20.8566	5.09748e-08	9.5791	0.487684	-1.03598	0.22908	1.22859
pos_1188	C11997	Narbonolide	526.195	462.265	449.64	493.636	326.574	359.671	0.820444	-0.285523	0.229319	1.29489
pos_4810	#N/A	Cinnzeylanine	5.09748e-08	5.09748e-08	6.59401	9.66119	83.282	27.239	18.226	4.18792	0.229327	1.44697
pos_3780	C01262	Anserine	24.9942	17.3972	1.9958	10.0964	5.09748e-08	5.09748e-08	0.227463	-2.1363	0.229577	1.32754
pos_737	#N/A	Glucosamine-1P	114.512	62.6701	113.18	112.565	191.528	118.888	1.45674	0.542739	0.230934	1.36593
pos_4213	C14151	delta-Tocopherol	41.4793	48.1434	47.0391	41.3279	5.09748e-08	32.0089	0.536629	-0.898002	0.231577	1.43305
pos_2041	#N/A	Leu Leu	1782.53	1044.84	717.039	1046.92	435.337	431.539	0.539946	-0.889112	0.232649	1.25358
pos_4772	C20452	Norsolorinic acid	57.5547	229.513	198.39	252.698	283.061	213.184	1.54276	0.62551	0.233315	1.32854
pos_5757	#N/A	PA(20:4(5Z,8Z,11Z,14Z)e/2:0)	44.2496	218.289	91.133	63.6809	8.93554	21.8822	0.267193	-1.90404	0.233341	1.42373
pos_1733	C17702	Gentamicin X2	573.452	348.225	318.029	376.291	69.2989	282.63	0.587414	-0.767551	0.233933	1.25911
pos_577	C01185	Nicotinate D-ribonucleotide	229.991	201.456	483.513	44.2719	2365.95	2678.84	5.56206	2.47562	0.235055	1.35419
pos_1348	C11844	N-Heptanoylhomoserine lactone	267.948	155.964	152.358	149.755	133.157	105.452	0.67393	-0.56933	0.235365	1.29268
pos_3302	C12622	cis-3-(3-Carboxyethenyl)-3,5-cyclohexadiene-1,2-diol	13.3872	78.8516	54.7747	52.7963	125.637	243.48	2.86989	1.521	0.235616	1.24616
pos_1727	C01752	Scopoletin	5.09748e-08	5.09748e-08	5.09748e-08	5.09748e-08	6.9175	3.13979	6.57664e+07	25.9708	0.235646	1.41088
pos_1096	#N/A	PG(19:0/18:1(11Z))	137.201	157.965	73.0922	111.009	319.486	237.212	1.81315	0.858496	0.236615	1.28504
pos_4955	C03838	5'-Phosphoribosylglycinamide	218.311	297.481	876.697	384.008	3911.44	2125.51	4.61113	2.20512	0.238625	1.38447
pos_3248	#N/A	Indolelactic acid	177.094	215.18	195.678	152.749	200.362	119.67	0.804114	-0.314529	0.239377	1.26136
pos_1567	#N/A	L-Leucyl-L-Leucine	208.41	121.135	90.0583	134.532	33.5158	57.8559	0.538373	-0.893321	0.240535	1.22044
pos_1647	C20134	19-Chloroproansamitocin	186.996	176.611	175.317	176.134	53.0843	131.951	0.670168	-0.577406	0.240575	1.39909
pos_5246	#N/A	DL-Phenylalanine	24.2719	32.32	33.1701	28.6773	40.4473	42.3989	1.24244	0.313171	0.241147	1.20117
pos_473	#N/A	nicotinic acid D-ribonucleotide	192.68	134.848	332.4	18.3938	1630.79	1952.37	5.45749	2.44824	0.242137	1.3339
pos_6572	C12000	Tylactone	93.1094	193.292	149.117	213.01	376.894	161.543	1.72541	0.786938	0.242507	1.33423
pos_242	#N/A	Deoxyeritadenine	77.2381	80.1371	104.895	86.4544	112.387	115.935	1.2002	0.263277	0.242947	1.2309
pos_2272	#N/A	Val Trp	583.575	313.458	185.243	299.646	82.3414	121.318	0.465044	-1.10456	0.243733	1.25331
pos_3842	C16074	Phenylacetonitrile	3.12821	4.62804	8.13788	1.63667	30.9671	30.8501	3.99228	1.99721	0.244009	1.33132
pos_351	#N/A	Ser Val	38.3696	46.093	41.5115	46.8299	94.6826	55.9235	1.56727	0.648257	0.24424	1.38917
pos_1615	C18131	Geranyl-hydroxybenzoate	133.428	48.3678	42.4411	39.975	11.1793	31.7928	0.369909	-1.43476	0.246051	1.3155
pos_322	#N/A	7-Methylguanosine	170.72	136.737	89.2947	97.4274	106.219	79.7899	0.714393	-0.485209	0.2463	1.31719
pos_4951	C01801	Deoxyribose	12.5162	12.3448	34.9811	18.5031	137.357	69.6466	3.76836	1.91394	0.246885	1.36963
pos_3781	C02887	Sinapoyl malate	21.236	34.8727	38.9908	21.6845	94.588	102.609	2.30161	1.20264	0.24739	1.29743
pos_4167	C05683	Ciliatocholate	66.8211	22.0013	22.6468	20.7249	5.09748e-08	19.9594	0.364983	-1.4541	0.24991	1.27154
pos_592	C00762	Cortisone	502.749	301.699	259.181	341.299	116.424	202.731	0.620944	-0.687466	0.25001	1.20275
pos_649	C11998	Narbomycin	32.8279	2.72512	28.3727	23.1153	67.4763	38.8861	2.02544	1.01824	0.250728	1.29705
pos_3216	#N/A	Dimethyl-L-arginine	297.8	266.019	210.779	272.665	28.7857	139.55	0.569329	-0.812665	0.251231	1.30974
pos_3107	C00689	Trehalose 6-phosphate	41.1755	30.8243	18.2673	25.5636	60.6352	82.1716	1.86525	0.899366	0.251408	1.21622
pos_684	#N/A	Menatetrenone (Vitamin K2)	72.2081	60.0438	69.1746	72.4854	117.265	78.2735	1.33063	0.412109	0.251625	1.38399
pos_5242	#N/A	L-rhamnitol-1-phosphate	141.968	61.0133	5.09748e-08	7.25411	5.09748e-08	5.09748e-08	0.0357378	-4.80641	0.253208	1.36274
pos_2967	C21113	NMNH	50.9109	36.7273	22.5013	30.7832	99.6022	74.1426	1.85699	0.892966	0.254293	1.26595
pos_4288	#N/A	Castavinol C1	365.959	141.683	13.7198	31.8436	5.09748e-08	2.06696	0.0650423	-3.94248	0.254489	1.3478
pos_3228	C12246	Protorifamycin I	1175.29	819.629	1212.62	1539.84	1008.82	1978.72	1.41148	0.497209	0.254603	1.2355
pos_5297	#N/A	PPHP	45.9769	97.4509	40.3467	56.479	5.09748e-08	29.7706	0.469323	-1.09135	0.254635	1.28293
pos_2194	C05851	Coumarin	8.48261	3.258	1.27109	0.531845	5.09748e-08	2.40165	0.225451	-2.14912	0.25464	1.3227
pos_1869	#N/A	2-n-heptyl-4-hydroxyquinoline-N-oxide	132.609	58.9047	45.4826	54.2228	10.3051	44.426	0.459728	-1.12115	0.254746	1.25941
pos_1758	C15985	17-O-Acetylajmaline	284.336	238.263	216.732	249.691	95.5626	184	0.715855	-0.482261	0.254781	1.28084
pos_5425	#N/A	5'-(dimethylsulfonio)-5'-deoxyadenosine	0.670257	5.62112	10.938	6.37671	109.407	43.7893	9.26171	3.21128	0.255072	1.36664
pos_4649	#N/A	pyrithiamine phosphate	7.5892	16.8776	5.09748e-08	0.42965	5.09748e-08	0.958706	0.0567445	-4.13938	0.255421	1.43916
pos_3587	#N/A	Kankanoside E	41.91	16.9961	9.04108	13.6351	5.09748e-08	8.02887	0.318835	-1.64912	0.255975	1.27637
pos_575	#N/A	2-amino-2-deoxyglucitol-6-phosphate	26.129	12.4352	26.0953	5.09748e-08	145.936	159.185	4.71889	2.23845	0.256041	1.30546
pos_1767	C11848	2-Heptyl-3-hydroxy-quinolone	42.2042	31.2066	31.7663	35.2527	5.09748e-08	22.0481	0.544804	-0.876192	0.25696	1.29576
pos_6031	#N/A	PS(16:0/0:0)	128.618	158.732	38.5794	50.6922	57.3618	48.0866	0.479063	-1.06171	0.256985	1.41117
pos_2006	#N/A	Cannabidiolic acid(CBDA)	23.1869	24.559	33.0381	31.2806	34.1568	29.6866	1.17751	0.235742	0.258053	1.34408
pos_4449	C11383	Carvone	218.632	92.6076	64.7515	67.0586	33.0993	55.3353	0.413556	-1.27385	0.258185	1.3109
pos_493	C09244	Tabersonine	64.8083	47.7797	43.0607	55.1541	23.633	29.661	0.696749	-0.521289	0.258584	1.18766
pos_3322	#N/A	PI(14:1(9Z)/0:0)	119.917	171.633	163.149	145.037	62.8002	126.827	0.736012	-0.442199	0.259626	1.27295
pos_304	C02631	2-Isopropylmaleate	214.142	212.6	233.069	206.211	621.724	391.774	1.84858	0.886415	0.260412	1.35043
pos_5686	C20851	Dihydromonacolin L acid	709.586	2442.28	518.219	601.105	117.824	134.606	0.232565	-2.10429	0.261593	1.37791
pos_571	#N/A	Tyr Val	286.274	200.678	181.591	178.891	188.464	153.79	0.779524	-0.359334	0.262907	1.24216
pos_2303	#N/A	Corchoionol C	93.8981	122.232	90.0054	79.6929	5.09748e-08	93.2506	0.564924	-0.82387	0.26297	1.36302
pos_2864	#N/A	Ser Leu Ile	67.1561	47.0343	28.4901	50.4221	5.09748e-08	19.4861	0.489963	-1.02926	0.263385	1.20163
pos_4952	C00106	Uracil	61.2026	72.3667	171.657	70.4503	802.742	403.055	4.18131	2.06396	0.264222	1.33146
pos_50	#N/A	Lysyl-Histidine	25.7062	38.3095	25	32.8945	53.9672	34.3694	1.36191	0.445629	0.264764	1.20144
pos_2007	#N/A	Isopropylmaleate	36.1106	151.317	124.054	74.091	520.82	304.324	2.88696	1.52955	0.264977	1.2806
pos_596	C08491	Jasmonic acid	49.0712	29.7659	34.8221	37.0889	2.02078	26.3246	0.575706	-0.796596	0.265172	1.22033
pos_3845	#N/A	S(8)-succinyldihydrolipoamide	10.1559	13.6405	22.5712	3.64543	95.5549	74.1334	3.73825	1.90236	0.265783	1.29761
pos_4650	C21176	3''-Oxoribostamycin	26.452	53.9642	6.73165	14.1199	5.09748e-08	11.0374	0.288673	-1.79249	0.267122	1.36915
pos_4152	#N/A	Pinoresinol-4,4'-O-di-O-glucoside	31.3935	25.4409	57.1203	31.7439	76.8381	117.577	1.98464	0.988875	0.267659	1.20774
pos_4123	C07662	Sparfloxacin	171.022	50.9264	42.7941	32.1314	5.09748e-08	45.5506	0.293425	-1.76894	0.26819	1.26855
pos_4927	C04144	Tetrahydropteroyltri-L-glutamate	158.326	224.966	5.09748e-08	11.9935	70.0737	0.273482	0.214825	-2.21876	0.268313	1.32428
pos_5846	#N/A	1-Oleoyl Lysophosphatidic Acid	1367.66	1316.38	268.373	675.923	537.174	109.827	0.448082	-1.15817	0.268457	1.24573
pos_195	#N/A	D-Erythro-imidazole-glycerol-phosphate	84.4094	102.19	148.27	100.046	42.8969	91.5804	0.700342	-0.513868	0.268922	1.1783
pos_3843	C00637	Indoleacetaldehyde	112.85	278.983	928.075	109.882	3747.21	2206.42	4.59389	2.19972	0.2698	1.29299
pos_262	C00064	L-Glutamine	54.9991	63.8725	50.7229	60.7479	27.7826	36.8914	0.73954	-0.4353	0.270333	1.26267
pos_732	#N/A	PG(14:0/16:1(9Z)	1012.92	444.082	768.069	829.88	2912.44	1306.07	2.26886	1.18197	0.270993	1.32776
pos_83	C04783	cis-4,5-Dihydroxycyclohexa-1(6),2-diene-1,2-dicarboxylate	44.7946	78.9156	88.0945	62.5868	165.459	117.37	1.63082	0.7056	0.27156	1.22901
pos_3103	#N/A	Thr Ile Leu	260.007	184.94	124.435	202.685	41.5504	86.7898	0.581378	-0.782452	0.271591	1.16995
pos_1946	C03951	Luteolin 7-O-beta-D-glucoside	80.1171	172.808	117.49	81.2816	601.09	360.358	2.81503	1.49315	0.27248	1.27901
pos_604	#N/A	Leu Gly	36.3409	37.9481	39.3104	36.9618	30.2591	36.6435	0.914305	-0.129253	0.273226	1.28171
pos_1601	C06231	Ectoine	31.9605	8.37103	5.63598	7.78751	5.09748e-08	1.03831	0.192001	-2.38081	0.273727	1.23539
pos_2330	C05834	3-Methyldioxyindole	77.4616	29.0817	21.6924	28.1911	7.79858	14.512	0.39382	-1.34439	0.273763	1.2301
pos_1284	#N/A	2-Phenylethy-1-O-β-D-glucoside	794.566	380.788	319.727	319.051	259.775	250.299	0.554569	-0.850562	0.27388	1.26848
pos_5073	#N/A	N-benzylbenzamidine	5.09748e-08	5.09748e-08	5.09748e-08	5.09748e-08	16.482	5.28083	1.42311e+08	27.0845	0.27402	1.32846
pos_485	C07054	Isoniazid	33.4427	42.5532	32.2174	39.1549	56.3079	38.8833	1.24149	0.312075	0.27562	1.20039
pos_2147	#N/A	Gly Ile Ile	144.05	68.8417	50.8008	81.5789	4.35303	39.3313	0.475035	-1.07389	0.275669	1.16016
pos_3739	#N/A	phenylglyoxal	47.7963	74.6037	78.9031	52.8009	159.846	129.154	1.69794	0.763788	0.276142	1.23269
pos_2732	C20404	1-Deoxypentalenate	95.4381	53.6734	44.2343	64.2657	13.4501	34.0403	0.578012	-0.79083	0.276157	1.14851
pos_2514	#N/A	d-biotin d-sulfoxide	673.627	336.132	365.181	219.034	183.075	451.254	0.620655	-0.688137	0.276576	1.20125
pos_6639	C05440	ergosta-5,7,22,24(28)-tetraen-3beta-ol	70.8125	17.0827	28.6156	2277.43	251.561	446.785	25.5408	4.67473	0.277631	1.33561
pos_1867	C05669	3-nitropropanoate	25.1014	13.809	34.7619	15.4946	81.2899	156.045	3.43181	1.77897	0.277939	1.2174
pos_3669	C04216	all-trans-Heptaprenyl diphosphate	247.041	256.131	226.427	261.706	74.0607	154.174	0.671521	-0.574497	0.278084	1.28996
pos_1689	#N/A	(7Z)-Hexadecenoic acid	18.8004	11.0171	6.38168	12.9759	0.361684	2.98901	0.451019	-1.14874	0.27825	1.14249
pos_1564	C01179	3-(4-Hydroxyphenyl)pyruvate	115.072	33.7269	60.3581	46.4393	194.799	174.752	1.98889	0.991961	0.279105	1.19801
pos_2270	C00643	5-Hydroxy-L-tryptophan	89.4442	70.2178	72.1375	60.4365	15.2468	76.1636	0.655079	-0.61026	0.27919	1.29623
pos_6181	C01628	Vitamin K	30.7315	26.9137	16.2155	27.0313	53.5405	30.4009	1.50246	0.587327	0.279193	1.21892
pos_276	C08557	Miraxanthin-V	18.3764	19.3071	46.3365	11.7579	5.75111	24.8854	0.504576	-0.986856	0.279902	1.1825
pos_1974	#N/A	1-AMINOCYCLOBUTANE CARBOXYLIC ACID	214.722	198.29	164.27	196.063	159.653	132.126	0.845066	-0.242864	0.28048	1.12212
pos_3066	#N/A	Leucyl-Asparagine	25.5469	32.7685	31.9909	29.5514	26.669	22.7541	0.874518	-0.193441	0.280528	1.1317
pos_1781	#N/A	Ala Pro Val	34.9831	22.5025	13.5931	23.03	1.69459	13.6775	0.540275	-0.888233	0.281269	1.16701
pos_6027	C21323	3-Hydroxy-7,8-dimethoxy-6-isopropoxy-2-naphthoate	74.088	46.3339	56.496	65.2172	137.063	73.442	1.55847	0.640134	0.281684	1.2915
pos_5192	C17754	3-Methoxytyramine-betaxanthin	790.098	2570.65	53.3817	99.9471	5.09748e-08	53.4248	0.0449227	-4.47641	0.282911	1.37374
pos_2000	C00601	Phenylacetaldehyde	11.2655	19.9638	13.5327	14.0898	36.1834	22.4835	1.62541	0.700805	0.283004	1.20189
pos_5380	#N/A	L-Ala-D-Glu-meso-A2pm	153.423	273.737	155.77	393.666	350.579	158.787	1.54913	0.631457	0.283107	1.22682
pos_2478	C11720	Enalaprilat	31.051	14.5333	10.8067	18.873	5.09748e-08	6.56659	0.451129	-1.14839	0.283807	1.12979
pos_4658	#N/A	4-hydroxy-2,3,6,7-tetramethoxy-9,10-dihydrophenanthrene	1012.69	2245.95	321.524	673.761	6.66659	470.308	0.321419	-1.63747	0.284681	1.3201
pos_212	C06656	Deoxyguanidinoproclavaminic acid	155.123	91.7389	62.0367	89.1295	55.4393	44.3903	0.611719	-0.709058	0.284727	1.16522
pos_2909	C01835	Maltotriose	0.390053	22.5231	4.72292	5.88385	91.9481	38.0731	4.91766	2.29797	0.284799	1.23943
pos_1794	C05650	Tetrahydropteridine	2768.1	1078.27	583.242	1019.7	203.704	349.525	0.355093	-1.49373	0.284913	1.19833
pos_2780	C01909	Dethiobiotin	45.1799	30.6358	20.614	34.1617	1.83221	16.476	0.544126	-0.877988	0.284995	1.15804
pos_4316	C11635	10-Deoxysarpagine	63.1225	89.382	84.7343	82.3753	5.09748e-08	51.48	0.564222	-0.825666	0.285699	1.25799
pos_199	C06080	Nivalenol	76.0153	103.133	134.046	89.5384	350.876	198.724	2.04071	1.02907	0.286131	1.26863
pos_3755	C20586	Terpendole G	305.465	201.924	97.7055	223.683	9.87121	39.6777	0.451552	-1.14704	0.286276	1.13106
pos_1328	C21260	5''-Phosphoribosylparomamine	10.151	4.1244	4.24005	5.19221	2.4251	2.25657	0.533279	-0.907037	0.286407	1.14355
pos_157	C04673	1D-1-Guanidino-1-deoxy-3-dehydro-scyllo-inositol	110.262	133.001	207.245	108.87	325.226	331.643	1.69972	0.765299	0.286559	1.18296
pos_6998	C06088	Aphidicolin	674.131	300.54	529.006	651.97	2562.72	879.204	2.72259	1.44498	0.286838	1.31236
pos_255	C20504	Versicolorone	18.7969	17.4723	29.2777	20.9063	32.9224	31.1636	1.29666	0.374804	0.287659	1.16518
pos_2150	#N/A	Senkyunolide P	84.8614	78.8219	74.3879	83.2313	5.09748e-08	50.7975	0.562978	-0.828851	0.287722	1.28095
pos_238	C00183	L-Valine	67.1439	95.256	109.147	75.9939	149.965	159.533	1.41962	0.505501	0.288211	1.14292
pos_2735	C05730	Glutathionylspermidine	195.486	90.6092	70.2511	96.4213	16.0162	71.6426	0.516577	-0.952945	0.28843	1.1634
pos_1204	C09581	Magnoflorine	293.465	170.2	169.898	216.484	62.9254	131.952	0.649283	-0.623082	0.288609	1.11684
pos_158	C03795	N6-Methyl-2'-deoxyadenosine	17.4375	51.4393	58.4818	23.4422	192.996	120.56	2.64606	1.40384	0.288641	1.23031
pos_236	C00362	2'-Deoxyguanosine 5'-monophosphate	151.691	148.891	109.47	99.2607	138.379	105.416	0.836615	-0.257364	0.289183	1.15651
pos_2510	#N/A	Arginyl-Tyrosine	193.09	107.551	89.3169	124.738	35.8559	78.4545	0.613009	-0.70602	0.290163	1.12973
pos_2765	C17704	Antibiotic JI-20A	247.255	198.928	182.618	211	92.3062	172.995	0.757476	-0.400727	0.290331	1.18692
pos_1882	#N/A	N1,N10-Bis(p-coumaroyl)spermidine	1211.26	461.23	476.341	573.181	89.4779	404.652	0.496695	-1.00957	0.290879	1.14842
pos_1712	C12508	Nateglinide	488.148	204.873	189.098	232.009	69.7431	163.155	0.527035	-0.92403	0.29112	1.16385
pos_4894	C00482	Sinapate	1.32612	5.09748e-08	0.967854	5.09748e-08	12.7601	5.2883	7.86774	2.97595	0.291179	1.28006
pos_3633	C16563	Bis(glutathionyl)spermine	13.3764	14.9608	36.8755	26.5947	28.963	68.04	1.8953	0.922426	0.292355	1.10824
pos_3747	#N/A	Feruloylmalic acid	45.8443	112.633	114.854	62.9498	239.376	196.981	1.82674	0.869274	0.292369	1.15869
pos_5036	C18635	Aclacinomycin S	21.0953	56.7999	51.8978	42.8762	5.09748e-08	25.9845	0.530543	-0.914459	0.292596	1.17266
pos_2546	#N/A	Ile Ser Ala Pro	4063.2	3885.58	3648.67	3876.59	514.551	2961.06	0.63395	-0.657558	0.293226	1.28246
pos_307	C00811	4-Hydroxycinnamic acid	603.977	589.284	646.889	566.047	1458.03	913.727	1.59651	0.674917	0.293825	1.27643
pos_505	#N/A	Methylergonovine	98.6225	67.9939	69.0999	87.7606	14.7727	43.3124	0.618734	-0.692609	0.296154	1.15193
pos_5930	#N/A	21672514	1842.51	5342.97	5460.58	3576.76	13412.2	7651.86	1.9485	0.962361	0.296197	1.18728
pos_1244	#N/A	Kuwanon S	81.7649	36.0035	44.4247	53.0467	5.09748e-08	33.7405	0.535085	-0.902159	0.296589	1.10692
pos_5033	#N/A	Arginyl-Lysine	80.4633	55.8085	48.3359	62.0814	9.18276	45.3074	0.631455	-0.663248	0.296821	1.1611
pos_562	#N/A	Pro Val Ala	198.792	94.1467	84.1833	122.403	25.0528	61.4201	0.553867	-0.852387	0.296914	1.10418
pos_5371	C16448	Dihydrozeatin-O-glucoside	107.875	8.60396	192.454	52.6924	292.7	406.94	2.43526	1.28408	0.296976	1.14302
pos_3101	#N/A	d-Dethiobiotin	130.218	86.3819	56.8605	98.9604	11.4876	42.8789	0.560692	-0.83472	0.297436	1.12019
pos_5905	C12148	Stigmatellin A	2062.52	3841.57	1110.87	1007.55	1598.31	1076.53	0.524933	-0.929794	0.297802	1.30223
pos_4318	C17226	2-(6'-Methylthio)hexylmalic acid	283.81	84.6391	50.102	62.5072	19.1841	34.2472	0.277	-1.85204	0.299131	1.21066
pos_2952	#N/A	N-alpha-acetyl lysine methyl ester	56.337	22.5939	14.6089	27.7321	5.09748e-08	10.3205	0.406807	-1.29759	0.299958	1.12041
pos_147	#N/A	Ureidoisobutyric acid	61.649	71.9113	88.3127	77.8953	272.448	117.721	2.10961	1.07697	0.300084	1.27238
pos_1631	#N/A	Jasminoside H	581.446	671.45	631.175	614.86	256.291	554.312	0.756586	-0.402424	0.300098	1.26907
pos_3390	C07194	Methyldopa	220.979	143.795	96.0049	157.533	62.127	71.0819	0.630978	-0.664339	0.300138	1.09859
pos_370	C14815	5,6-Epoxytetraene	162.692	100.538	71.8168	99.529	61.5544	61.6276	0.664716	-0.58919	0.300141	1.14453
pos_4919	C16524	3'-N-Debenzoyltaxol	13.1506	1.21891	21.8364	18.5455	13.9262	41.5434	2.04428	1.03159	0.300392	1.10248
pos_4912	#N/A	Cis-5,8,11,14,17-Eicosapentaenoic Acid	25.5324	53.0102	31.9756	34.165	5.09748e-08	28.2353	0.564615	-0.824661	0.301192	1.2048
pos_2545	C20513	6-Hydroxytryprostatin B	339.442	170.766	151.279	180.966	115.951	117.845	0.627014	-0.673431	0.301449	1.1522
pos_5818	C08972	Quillaic acid	5.09748e-08	97.4115	42.472	42.2523	382.278	133.534	3.98949	1.99621	0.302022	1.21152
pos_2965	#N/A	Dihydrobungeanool	82.4354	27.2488	18.3607	32.4349	5.09748e-08	12.117	0.34794	-1.52309	0.30232	1.13906
pos_428	C02918	1-Methylnicotinamide	15.7948	19.8298	24.6743	15.7141	47.2393	35.0528	1.62534	0.700742	0.3027	1.19927
pos_4308	#N/A	2-Benzylidene-1-heptanol	84.2909	225.786	12.9961	35.7818	5.09748e-08	30.2984	0.204537	-2.28957	0.303075	1.31763
pos_3659	C20527	Emindole SB	16.0094	29.3322	10.9179	20.119	1.35024	7.16894	0.509038	-0.974156	0.303481	1.1638
pos_1909	C06034	4-Hydroxy-4-methylglutamate	182.901	460.159	608.839	305.197	1091.98	824.42	1.77458	0.827477	0.303998	1.13265
pos_188	C00009	Phosphoric acid	1106.19	646.817	661.748	753.185	432.545	586.054	0.733732	-0.446676	0.304697	1.10328
pos_985	C08590	Zeinoxanthin	814.528	1322.82	521.013	1487.51	2976.59	811.364	1.98448	0.988761	0.305172	1.21629
pos_6761	#N/A	zymosterol intermediate 1b	162.135	116.246	131.074	141.702	297.756	166.953	1.48102	0.566592	0.30598	1.24732
pos_6949	C16525	Eicosadienoic acid	5.09748e-08	0.0267882	5.09748e-08	0.118068	0.421033	5.09748e-08	20.1245	4.33088	0.306103	1.29158
pos_456	C00705	dCDP	93.0115	36.9671	35.8516	16.8877	5.09748e-08	58.6581	0.455562	-1.13428	0.30682	1.14742
pos_1656	C21257	4'-Oxolividamine	11.6627	4.76337	5.06347	7.8856	5.09748e-08	2.20066	0.469356	-1.09125	0.307728	1.06169
pos_168	#N/A	Maohuoside A	5.09748e-08	10.048	9.43712	5.84936	17.6924	51.9886	3.87631	1.95468	0.308003	1.1014
pos_1566	#N/A	1,4,5-Naphthalenetriol	943.423	287.497	530.589	344.255	1639.41	1423.33	1.93414	0.95169	0.308229	1.14548
pos_6314	#N/A	1-Monopalmitin	31.7543	946.337	415.643	307.559	2874.79	1252.11	3.18171	1.6698	0.308291	1.16538
pos_4643	C18036	Strigolactone ABC-rings	9.37542	25.0179	3.29586	5.59901	5.09748e-08	5.95705	0.306615	-1.7055	0.309169	1.28906
pos_557	C20941	L-Anticapsin	5.09748e-08	5.49457	1.60194	0.493773	5.09748e-08	5.09748e-08	0.0695797	-3.84519	0.309343	1.29451
pos_3916	#N/A	Asp Ile Phe	95.3496	51.7929	20.4278	54.053	5.09748e-08	18.3906	0.432317	-1.20984	0.309395	1.10725
pos_2870	C17584	Xylostasin	1462.49	573.794	479.55	590.858	164.145	489.108	0.494513	-1.01592	0.30941	1.14943
pos_3540	#N/A	.alpha.-Linolenoyl ethanolamide	87.2635	39.7539	19.2467	41.3408	5.09748e-08	20.4938	0.42276	-1.24209	0.309573	1.12323
pos_277	C00360	Deoxyadenosine monophosphate	85.95	49.9371	60.484	46.1384	134.902	134.613	1.60743	0.684759	0.310184	1.1438
pos_460	C02713	N-Acetyl-D-muramoate	215.534	81.4497	49.1524	64.017	35.7875	40.9862	0.40675	-1.29779	0.310215	1.18714
pos_1614	C21085	3-[(1E,4R)-4-Hydroxycyclohex-2-en-1-ylidene]-2-oxopropanoate	236.085	542.218	867.965	433.344	1524.5	998.179	1.79559	0.84446	0.311525	1.13385
pos_5755	C00745	Nicotine	133.12	814.902	185.867	164.275	39.2493	50.9572	0.224433	-2.15565	0.311563	1.28275
pos_5480	C17566	Coixenolide	233.834	807.548	291.973	725.931	979.248	454.778	1.61994	0.695942	0.311655	1.08391
pos_3276	#N/A	benzylguanidine	94.1419	27.6961	16.4554	29.6143	1.95587	9.41287	0.296348	-1.75463	0.312017	1.14357
pos_475	#N/A	5'-amino-5'-deoxyadenosine	688.301	131.714	119.15	33.2377	51.5454	100.65	0.197445	-2.34048	0.312064	1.1914
pos_3702	C03997	5-Hydroxymethyldeoxycytidylate	46.7972	100.558	86.0169	56.4487	145.993	179.504	1.63664	0.710737	0.312102	1.06463
pos_1967	#N/A	Senkyunolide F	47.2483	44.0735	40.3214	51.2239	113.082	50.5869	1.63239	0.706986	0.312133	1.26057
pos_2091	C21254	3''-Deamino-3''-hydroxykanamycin B	311.707	295.41	251.006	301.859	71.9755	215.763	0.687078	-0.541453	0.312291	1.20999
pos_2570	C17714	Heptanoic acid	22.413	17.3891	8.86633	12.5791	2.75672	14.64	0.61592	-0.699186	0.31252	1.16058
pos_5749	C00535	Testosterone	1.09585	6.75909	1.48723	1.79771	5.09748e-08	0.23888	0.217999	-2.19761	0.312874	1.25016
pos_3143	C04020	D-Lysopine	198.162	109.542	67.8497	130.628	18.3667	50.1449	0.530257	-0.915237	0.313559	1.07692
pos_174	C00025	L-Glutamate	124.737	132.4	132.557	111.408	387.263	213.337	1.8271	0.869552	0.31375	1.22824
pos_2564	C10646	Lariciresinol	84.04	83.0347	65.9561	81.2645	8.37446	57.795	0.63268	-0.660453	0.314177	1.21526
pos_6151	#N/A	N2-Succinyl-L-glutamic acid 5-semialdehyde	448.578	378.007	372.654	413.702	853.343	478.141	1.45525	0.541263	0.314614	1.2383
pos_5395	C11890	Aphidicolan-16beta-ol	360.224	936.577	550.332	684.098	991.593	859.254	1.37237	0.456667	0.31659	1.04642
pos_372	#N/A	triptriolide	857.59	701.426	538.934	696.013	511.749	500.376	0.814194	-0.296555	0.316997	1.08405
pos_3744	C00779	Scytalone	30.3027	53.3699	48.4914	46.5804	102.005	53.134	1.52628	0.610022	0.317176	1.16613
pos_4434	#N/A	5-Methyltetrahydropteroyltri-L-glutamic acid	62.88	13.471	111.517	50.8626	118.375	220.789	2.07607	1.05385	0.317305	1.07918
pos_1468	C08716	Malvidin	344.7	406.35	418.305	220.554	1824.54	959.081	2.56909	1.36126	0.317707	1.20861
pos_1966	C05587	3-Methoxytyramine	25.5491	16.6503	14.1633	18.1061	4.57569	15.2248	0.672549	-0.572289	0.317889	1.10363
pos_3717	C16517	Indolylmethyl-desulfoglucosinolate	34.269	27.5834	41.0782	14.2544	246.765	108.704	3.59197	1.84477	0.318296	1.21864
pos_1565	C11588	cis-3-(Carboxy-ethyl)-3,5-cyclo-hexadiene-1,2-diol	48.648	15.6248	33.4579	19.7039	95.2403	70.9559	1.90217	0.927644	0.320068	1.14702
pos_5451	C22145	Fumiquinazoline F	5.12623	46.4464	5.09748e-08	19.4821	107.958	34.3546	3.13721	1.64948	0.320297	1.10126
pos_4529	C22146	Fumiquinazoline F-indoline-2',3'-diol	2097.95	476.234	288.634	382.92	56.2021	173.181	0.213881	-2.22512	0.320778	1.1586
pos_4933	#N/A	Hexyl acetate	34.0125	81.9936	64.2645	51.1034	96.1129	111.087	1.43287	0.518903	0.321696	0.989568
pos_355	C10698	Isofebrifugine	103.07	60.0779	35.0293	46.9062	36.4011	37.2373	0.608267	-0.717224	0.321769	1.17664
pos_1197	C01823	Kanamycin C	46.8479	25.0033	55.3242	18.1183	14.409	47.6904	0.630764	-0.664828	0.323648	1.08721
pos_3948	#N/A	N-Succinyl-2-amino-6-ketopimelate	37.2441	29.2483	29.2322	20.4558	25.7689	33.5717	0.833605	-0.262565	0.324108	1.13904
pos_641	C05220	Salutaridinol	77.2549	104.77	71.3242	88.0415	28.5278	66.6987	0.723382	-0.467171	0.325991	1.1578
pos_1629	C11673	Geniposidic acid	4.75077	23.4232	37.0439	15.2486	62.943	44.1366	1.87569	0.907418	0.326934	1.07764
pos_1467	C21204	5-epi-Valiolol 7-phosphate	51.8508	58.8685	62.2767	30.5285	282.85	140.94	2.62618	1.39297	0.327715	1.18952
pos_4451	#N/A	alpha-Hydrojuglone 4-O-b-D-glucoside	6.57539	30.0819	33.8413	19.1049	40.2852	63.7576	1.74681	0.804722	0.328661	0.994441
pos_6222	#N/A	DG(18:3(9Z,12Z,15Z)/16:0/0:0)	24.6812	11.2637	8.66001	5.09748e-08	124.605	58.1453	4.0971	2.0346	0.328662	1.17841
pos_1951	C05264	(S)-Hydroxydecanoyl-CoA	289.035	176.798	215.3	103.325	967.661	567.498	2.40552	1.26635	0.329114	1.17562
pos_1238	C16707	(S)-Autumnaline	87.8528	51.1672	69.4875	74.8855	9.53317	48.8582	0.639195	-0.645672	0.329192	1.06855
pos_3740	#N/A	4-Hydroxyphenylpyruvic acid	1033.95	1942.25	2055.13	1316.05	3905.72	2706.51	1.57578	0.656066	0.329211	1.10338
pos_4828	C06176	Senecionine	3.83049	40.8392	74.9147	39.9422	170.246	65.7241	2.30726	1.20618	0.329225	1.13683
pos_3204	C01682	Nopaline	7.48207	5.09748e-08	1.67892	12.1163	5.09748e-08	14.8553	2.94418	1.55787	0.330048	1.0626
pos_1978	#N/A	3-Oxo-beta-ionone	78.7294	67.7471	48.4017	68.5549	37.0079	46.5515	0.780561	-0.357417	0.33057	1.0661
pos_3272	C02185	Plastoquinol-1	102.08	45.3933	23.821	47.4853	14.1521	19.4817	0.473565	-1.07836	0.330571	1.08876
pos_259	C12455	5-Aminopentanal	430.887	343.391	353.753	102.579	414.87	266.064	0.694585	-0.525777	0.330583	1.12381
pos_5436	#N/A	Phenylalanyl-Asparagine	70.5044	61.4593	75.0491	52.7777	119.399	119.894	1.41088	0.496599	0.330584	1.12943
pos_1419	C11866	2,3-Dehydro-gibberellin A9	19.2129	11.1997	12.7091	17.9265	5.09748e-08	4.27932	0.514957	-0.957476	0.330673	1.06287
pos_6149	C00272	Tetrahydrobiopterin	274.618	214.265	240.252	257.728	520.671	274.761	1.4444	0.530467	0.330674	1.21398
pos_5502	C18245	8-epi-Cedrol	56.0103	72.3777	63.0488	69.5296	227.558	85.5891	1.99897	0.999258	0.331737	1.20335
pos_3218	C21128	O-Demethyl-N-demethyl-staurosporine	127.447	94.4178	89.2018	100.211	10.8758	90.9944	0.649639	-0.62229	0.331791	1.14292
pos_6016	C00156	4-Hydroxybenzoic acid	84.7479	72.8726	64.7814	84.6864	175.178	80.1743	1.52894	0.612528	0.331965	1.20786
pos_6146	C06658	Proclavaminic acid	72.3242	65.817	65.7858	71.1999	144.187	77.2448	1.43498	0.521035	0.333265	1.21165
pos_1901	C20414	4-Hydroxycoumarin	24.281	56.8568	74.3262	35.5348	121.867	99.7705	1.65422	0.726153	0.333434	1.06075
pos_566	C03479	Folinic acid	445.5	363.692	465.486	351.209	253.017	449.155	0.826391	-0.275104	0.333891	1.11416
pos_2959	C02090	Trypanothione	301.804	359.096	508.029	354.413	510.412	730.163	1.36449	0.448359	0.335168	1.01959
pos_5376	C01533	Syringin	516.067	89.8906	29.5441	58.5015	5.09748e-08	5.09748e-08	0.0920557	-3.44135	0.335512	1.12848
pos_3541	C14577	Diisooctyl Phthalate	58.4178	31.3136	21.4052	36.0686	1.61349	24.2378	0.557151	-0.84386	0.335556	1.0576
pos_5682	C08588	Crocetin	88.3509	68.8746	5.09748e-08	45.9752	7.39999	5.09748e-08	0.339481	-1.5586	0.335752	1.09424
pos_3741	#N/A	(E)-3-(2-Hydroxyphenyl)-2-propenal	137.657	302.343	332.593	173.833	576.711	494.617	1.61166	0.688551	0.335785	1.05394
pos_3485	#N/A	Dihydromarasmone	93.1598	29.4319	23.2176	20.1338	5.58443	35.4227	0.419322	-1.25387	0.335839	1.11783
pos_4641	C01259	(3S)-3-Hydroxy-N6,N6,N6-trimethyl-L-lysine	258.186	785.542	52.9766	153.734	5.09748e-08	122.812	0.252161	-1.98759	0.336195	1.24043
pos_3602	C08278	Suberic acid	56.4648	25.038	22.2688	29.4226	5.09748e-08	26.8839	0.5426	-0.882039	0.336424	1.05979
pos_6148	#N/A	D-Glucuronic acid sodium salt monohydrate	79.8228	65.9596	61.0507	69.2248	148.028	81.419	1.44402	0.530093	0.33712	1.1768
pos_1357	#N/A	3-(indol-3-yl)pyruvic acid	14.1223	9.76421	5.36986	11.654	5.09748e-08	3.42969	0.515569	-0.955763	0.337134	1.04924
pos_6863	C20481	cis-Abienol	82.5902	25.5677	66.5063	58.1944	177.045	79.0918	1.79963	0.847699	0.337162	1.16183
pos_5993	C09627	Capsidiol	882.732	786.153	773.841	892.546	1959.22	912.441	1.54099	0.623853	0.337378	1.20643
pos_1207	C07339	Quinacrine	3248.47	4034.09	3600.94	4006.56	1178.59	2637.57	0.718769	-0.476399	0.337552	1.15163
pos_1352	#N/A	PS(18:1(9Z)/0:0)	59.8765	62.7172	72.4208	68.2516	2.51099	50.726	0.622972	-0.682761	0.338053	1.16029
pos_223	C19482	N-Nitrosoguvacoline	1.06878	1.41699	6.14422	1.53599	7.24298	9.13632	2.07593	1.05376	0.338421	1.03266
pos_5330	C05275	(2E)-Decenoyl-CoA	26.1818	14.4632	5.09748e-08	9.85815	5.09748e-08	2.31717	0.299553	-1.73912	0.339102	1.1125
pos_68	C11869	Gibberellin A34-catabolite	24.132	14.5515	9.50647	14.7495	9.03562	8.07624	0.661162	-0.596925	0.33926	1.05772
pos_625	C07111	Ethylbenzene	173.363	74.6267	76.6185	104.092	31.5114	59.9809	0.602525	-0.730908	0.33962	1.02483
pos_3718	C17753	Dopaxanthin quinone	13.2095	12.1262	55.5224	1.59899	509.075	135.643	7.99323	2.99878	0.340083	1.183
pos_3745	C10127	Anibine	118.84	234.881	253.565	134.341	447.39	386.989	1.59516	0.673703	0.340296	1.0531
pos_5000	#N/A	Glu Ala Arg Glu	661.696	202.687	65.2055	172.796	5.09748e-08	87.654	0.280178	-1.83558	0.341491	1.10871
pos_2573	#N/A	Phe Ile	655.063	137.423	79.2974	147.51	14.0373	32.2355	0.222283	-2.16953	0.341762	1.09605
pos_3275	C20144	Androsta-1,4-diene-3,17-dione	117.306	42.2307	21.8474	50.6315	7.35159	14.0373	0.397059	-1.33257	0.341917	1.05521
pos_6963	C03240	6-Deoxyerythronolide B	909.996	555.828	775.917	803.377	1853.96	853.276	1.56602	0.647104	0.342063	1.18245
pos_2637	C00831	Pantetheine	5.04889	13.1436	6.64627	3.14288	45.9753	21.6089	2.84745	1.50967	0.342266	1.12381
pos_476	#N/A	Propionylglycine methyl ester	208.041	39.9011	39.7946	22.801	24.5908	33.0222	0.279471	-1.83923	0.342864	1.11897
pos_1446	#N/A	N-Succinyl-L,L-2,6-diaminopimelate	120.967	49.799	84.1924	63.3977	33.4246	77.7592	0.684745	-0.546361	0.343103	1.03371
pos_2975	C12379	8-Demethyltetracenomycin C	69.0452	52.0383	23.6876	31.8203	175.356	91.2177	2.06115	1.04345	0.344343	1.10765
pos_2348	C03691	CMP-N-glycoloylneuraminate	3932.24	2517.74	1570.93	1238.49	2772.81	1237.96	0.654447	-0.611652	0.34565	1.01113
pos_252	#N/A	2,5-Diamino-6-(5-phosphono)ribitylamino-4(3H)-pyrimidinone	90.4147	110.427	142.167	111.853	188.314	132.343	1.26093	0.334489	0.3457	1.08639
pos_559	#N/A	Glycyl-Arginine	216.259	163.622	150.956	201.51	58.5139	115.265	0.706975	-0.500269	0.345938	1.05585
pos_1388	C02040	4-Hydroxyindole	20.2607	16.823	12.2728	17.1745	39.5148	18.9778	1.53308	0.616431	0.346291	1.13592
pos_471	#N/A	Ile Asp Gly Gly	31.9868	56.0694	39.7937	48.5567	16.7005	23.8272	0.696789	-0.521207	0.346416	1.06508
pos_632	C00378	Thiamine	25.2063	18.1143	33.6163	28.5567	13.3347	13.3668	0.718227	-0.477489	0.346459	0.933355
pos_2345	C12318	dTDP-3-amino-2,3,6-trideoxy-4-keto-D-glucose	22.1742	75.4087	88.2031	109.374	45.1954	152.174	1.65106	0.723392	0.347255	0.965282
pos_3850	C07307	Deacetylipecoside	67.7423	7.06171	12.182	11.3167	5.09748e-08	5.01534	0.187754	-2.41308	0.348852	1.08224
pos_3006	C06462	Leukotriene F4	461.514	143.489	153.279	174.574	52.8047	149.836	0.497459	-1.00735	0.349593	1.06557
pos_6017	#N/A	3-Hydroxy-2-methyl-4-pyrone	732.85	602.617	573.639	679.171	1451.63	700.273	1.48293	0.568454	0.349596	1.16807
pos_5271	#N/A	Serinyl-Threonine	148.545	182.358	144.869	166.356	380.009	179.946	1.52659	0.610317	0.349764	1.1488
pos_3743	C01494	4-Hydroxy-3-methoxycinnamic acid	3977.88	7336.34	7295.78	4982.57	14396.3	9202.49	1.53581	0.618995	0.350243	1.07065
pos_361	C20962	Dapdiamide A	647.768	580.518	401.235	498.731	468.751	392.103	0.834347	-0.26128	0.350765	1.06917
pos_5078	C00504	Folate	119.065	150.94	148.613	101.374	276.901	229.64	1.4522	0.538236	0.351638	1.08131
pos_4027	C12001	5-O-beta-D-Mycaminosyltylactone	61.8945	63.2991	67.5033	54.8523	2.82283	65.2933	0.638144	-0.648045	0.351907	1.18381
pos_2968	#N/A	3-O-Caffeoylquinic acid methyl ester	22.8784	29.1975	105.863	18.439	228.622	133.401	2.40892	1.26838	0.351921	1.08681
pos_6699	C13910	10-Undecenoic acid	383.866	176.411	260.868	291.562	619.001	309.463	1.48576	0.571203	0.35231	1.12004
pos_6019	#N/A	Phthalic acid Mono-2-ethylhexyl Ester	2514.07	1967.96	1850.26	2497.35	4970.35	2100.27	1.51098	0.595486	0.352389	1.16909
pos_4932	#N/A	Fargesol	20.8895	37.7804	35.187	39.3148	40.1431	33.3696	1.20212	0.265584	0.355692	1.06046
pos_567	#N/A	Sotolon	249.287	108.736	78.8132	70.344	92.8398	86.1283	0.570723	-0.809138	0.356113	1.0961
pos_5041	C05340	beta-Alanyl-L-arginine	36.1068	10.17	3.53035	3.43524	5.09748e-08	10.8108	0.286024	-1.80579	0.356448	1.09484
pos_4545	C04197	Indole-3-acetyl-beta-1-D-glucoside	15.9458	52.4303	74.3837	18.4759	1712.7	285.032	14.1231	3.81999	0.356996	1.15433
pos_187	#N/A	Ethyl formate	36.0608	40.8009	22.6344	27.0006	87.1078	48.1854	1.63116	0.705896	0.357313	1.0749
pos_6153	C14772	5,6-DHET	624.459	498.704	543.327	564.027	1184.65	621.673	1.42236	0.508287	0.357455	1.15553
pos_5879	#N/A	LysoPC(18:2(9Z,12Z))	3193.47	1283.13	293.208	341.629	1180.49	203.377	0.361754	-1.46692	0.3577	1.04768
pos_2240	C03577	20-Hydroxyleukotriene E4	181.559	94.4897	117.5	126.123	81.2864	91.028	0.758325	-0.399112	0.359357	0.975099
pos_6958	C20138	N-Demethylansamitocin P-3	787466	1.25417e+06	523220	1.61029e+06	1.59944e+06	607813	1.48841	0.57377	0.35962	1.05455
pos_3787	C12638	Quercetin 3-O-(6-O-malonyl-beta-D-glucoside)	5.09748e-08	5.45596	8.79503	20.839	2.64664	9.90295	2.3429	1.22829	0.359776	1.05204
pos_2891	C01617	Taxifolin	262.307	651.16	279.297	249.982	2837.94	861.976	3.31155	1.72751	0.360115	1.11393
pos_6444	C05454	3alpha,7alpha,12alpha-Trihydroxy-5beta-cholestane	201.332	202.867	207.353	210.091	416.14	221.282	1.38584	0.470762	0.360685	1.15636
pos_6152	C18325	Feruloylagmatine	3652.76	2706.95	2977.05	3278.76	6795.99	3353.77	1.43824	0.524305	0.360822	1.14674
pos_192	C05841	Nicotinate D-ribonucleoside	243.419	422.344	480.718	228.879	1093.69	705.826	1.76923	0.823124	0.361444	1.06942
pos_6330	C15914	Hydroxychlorobactene glucoside	15.7588	17.5441	34.4989	14.3348	58.8019	41.0002	1.68339	0.751371	0.361927	1.05781
pos_1950	C08639	Cyanin	27.5662	2.13884	7.4652	5.37851e-05	39.8807	105.82	3.91982	1.97079	0.361962	1.00267
pos_5074	#N/A	Ser Ser Ser	12.5892	11.1786	17.4951	9.77307	59.7543	23.9768	2.26606	1.18019	0.36203	1.13384
pos_4893	#N/A	Goshuyic acid	21.3358	75.2668	2.12782	13.5458	5.09748e-08	8.29398	0.221207	-2.17653	0.362141	1.18764
pos_392	C07656	Gentamicin C1	40.6415	98.7987	25.2652	49.2015	12.2242	22.6934	0.510725	-0.969381	0.362645	1.11351
pos_3040	#N/A	LysoPC 18:2(2n isomer)	409.328	139.435	126.634	148.466	76.1114	127.707	0.521596	-0.938995	0.36312	1.05878
pos_3102	#N/A	Emmotin A	707.295	156.13	87.392	148.361	59.6255	56.5625	0.278233	-1.84563	0.36367	1.06076
pos_4426	C02262	D-Galactosamine	186.786	515.072	201.669	364.866	841.303	319.826	1.68893	0.756111	0.363674	1.01241
pos_568	C00864	Pantothenic acid	69.2414	34.2385	34.9772	36.8336	72.3872	88.748	1.42982	0.515834	0.3637	0.964877
pos_445	C01012	(R)-pantolactone	129.256	55.9948	48.2628	53.7628	51.1987	38.2935	0.613476	-0.704922	0.363757	1.04467
pos_5404	C20262	Zerumbone	434.38	452.273	422.395	411.436	1013.98	528.661	1.49275	0.577971	0.363908	1.13095
pos_1445	C17248	4-Methylthiobutyl-desulfoglucosinolate	21.5276	1.26142	2.18116	0.119531	5.09748e-08	1.80471	0.0770617	-3.69784	0.364859	1.06809
pos_1686	C22075	Staphyloferrin B	5.09748e-08	26.0207	23.7403	21.8533	27.1602	170.558	4.41252	2.1416	0.364976	0.980518
pos_3979	C06799	Granaticin	58.9023	6.45832	0.686548	0.585272	0.281904	0.774208	0.0248517	-5.33051	0.366032	1.07247
pos_5969	#N/A	Alpha-Pyrrolidinopropiophenone	175.127	148.411	158.367	165.949	358.3	175.261	1.45155	0.537599	0.366233	1.14511
pos_6007	C17645	Cinncassiol A	752.37	951.24	677.831	791.077	1750.52	896.963	1.4439	0.52997	0.366287	1.08553
pos_487	C06078	Limonene	129.787	37.0639	101.712	74.1281	165.578	148.812	1.44665	0.532719	0.366407	1.02871
pos_6150	C05198	5'-Deoxyadenosine	115.646	89.7783	101.412	102.205	223.888	114.755	1.43675	0.522812	0.367034	1.1354
pos_6154	#N/A	Acetyl tributyl citrate	29266.9	22136.5	25630.3	26515.5	59493.8	28155.4	1.48201	0.567556	0.367888	1.13869
pos_6176	#N/A	Ambolic acid	36.7288	35.9935	25.0474	35.9319	87.1279	34.5578	1.61213	0.688969	0.368125	1.11356
pos_5758	#N/A	LysoPE(18:3(6Z,9Z,12Z)/0:0)	2487.57	1150.53	372.571	684.027	938.768	242.368	0.46505	-1.10454	0.368361	1.02574
pos_3568	#N/A	Threoninyl-Tryptophan	95.3741	187.355	77.1443	28.1754	127.793	67.4724	0.620886	-0.6876	0.368369	1.05487
pos_7007	#N/A	13Z-Docosenamide	183.074	122.261	160.733	162.447	490.46	180.832	1.78888	0.839056	0.3684	1.14048
pos_2902	C12634	Kaempferol 3-O-beta-D-glucosyl-(1->2)-beta-D-glucoside	42.8837	111.494	34.281	34.1529	534.254	144.308	3.7778	1.91754	0.368509	1.09772
pos_5366	#N/A	Saponin A	5.09748e-08	5.09748e-08	4.92658	5.44655	5.09748e-08	18.5543	4.8717	2.28443	0.368694	0.981925
pos_6493	C16513	(7Z,10Z,13Z,16Z,19Z)-Docosapentaenoic acid	140.137	101.233	82.9716	191.41	148.006	90.5129	1.32554	0.406585	0.369152	1.09066
pos_1826	#N/A	E-Linalool oxide	44.3876	13.2738	15.7832	11.827	13.773	13.4735	0.532014	-0.910464	0.369691	1.04971
pos_3698	C02067	Pseudouridine	1058.61	160.176	80.2302	57.7685	125.413	35.7977	0.168573	-2.56856	0.369748	1.05306
pos_2829	C09668	fumagillin	33.5994	11.8885	16.0089	24.3198	5.09748e-08	7.46801	0.516902	-0.952037	0.36976	0.937572
pos_6947	C05513	Urate-3-ribonucleoside	362.949	223.994	323.794	322.181	697.416	323.334	1.47455	0.560278	0.369924	1.12707
pos_4877	C05787	Bilirubin beta-diglucuronide	5.09748e-08	5.09748e-08	40.0392	5.08132	46.7845	46.3623	2.4533	1.29472	0.370061	0.994149
pos_438	C00407	L-Isoleucine	20.3798	27.0047	29.7169	21.8776	44.9618	33.4862	1.30122	0.37986	0.370664	1.03302
pos_150	C01234	1-Aminocyclopropane-1-carboxylate	262.858	223.062	280.46	247.784	964.67	330.143	2.01284	1.00923	0.37156	1.13197
pos_302	#N/A	2-ethylfuran	232.341	248.374	264.712	233.25	615.112	300.274	1.54091	0.623783	0.371775	1.12001
pos_173	C04076	Allysine	11.5999	9.82443	9.74165	7.7543	38.4752	16.2152	2.00362	1.00261	0.373034	1.10873
pos_146	C11821	5-Hydroxyisourate	480.239	367.129	394.504	489.801	2191.88	494.158	2.5573	1.35462	0.373151	1.13455
pos_2370	C21683	(3R)-3-Hydroxy-1,2-didehydro-2,3-dihydrotabersonine	18.5399	14.9195	41.4344	24.119	3.58517	16.0749	0.584548	-0.774606	0.373211	0.938055
pos_486	C05607	Phenyllactate	39.6462	45.9232	35.3515	38.7975	71.1535	44.9553	1.28105	0.357331	0.373316	1.05369
pos_5973	#N/A	Gamma-glutamyl-L-putrescine	151.269	129.428	104.633	143.707	288.811	127.724	1.45393	0.539957	0.373833	1.10671
pos_502	#N/A	vitispirane	74.9815	47.1489	45.6738	56.6549	36.3802	39.908	0.792251	-0.335971	0.374115	0.949621
pos_1372	C18684	Landomycin D	20.8956	25.6287	12.5788	26.6578	1.58302	2.12188	0.513726	-0.96093	0.374658	1.01063
pos_6857	#N/A	PS(12:0/16:1(9Z))	9.62962	3.13735	4.60845	5.44675	17.4785	7.52396	1.75243	0.809358	0.374973	1.06494
pos_3777	C01044	N-Formyl-L-aspartate	94.835	199.519	372.491	91.5204	500.769	676.678	1.90294	0.928233	0.37527	0.962131
pos_3784	C00299	Uridine	5.09748e-08	18.3563	40.8058	5.09748e-08	58.2585	103.779	2.73887	1.45358	0.376437	0.956574
pos_3438	C00825	Kanamycin B	2491.67	579.656	434.652	609.128	97.8376	553.582	0.359542	-1.47577	0.376566	1.03534
pos_738	#N/A	1-Stearoyl-rac-glycerol	676.186	2187.02	892.097	3194.09	1969.31	984.715	1.63718	0.711216	0.376679	0.992248
pos_152	#N/A	(R)-(+)-2-Pyrrolidone-5-carboxylic acid	1462.12	1342.72	1656.83	1397.57	5085.29	1884.54	1.8754	0.907195	0.377219	1.11788
pos_545	C00921	Dihydropteroate	32.6571	16.2178	18.4875	20.6184	40.864	29.1456	1.34538	0.428017	0.377461	1.01117
pos_603	#N/A	4-Ethyl-2,5-dimethyloxazole	27.5813	28.798	27.0067	31.1435	15.5199	21.3425	0.815556	-0.294144	0.377537	1.06487
pos_2223	C00463	Indole	26.8925	19.1119	10.7483	15.3526	14.013	11.6455	0.722628	-0.468675	0.377664	1.04817
pos_1182	C21583	6-O-Methyl-N-deacetylisoipecoside aglycon	103.9	72.4844	74.4191	95.591	5.86949	60.2806	0.644891	-0.632874	0.377732	1.02396
pos_6018	#N/A	Anofinic acid	543.357	415.163	441.558	481.616	1109.97	502.687	1.49583	0.580943	0.378205	1.11449
pos_3277	#N/A	Phe Val Val	50.8473	21.4577	16.6182	34.1676	5.09748e-08	11.1298	0.5094	-0.97313	0.378252	0.942552
pos_3779	#N/A	2-methylphosphinoyl-2-hydroxyaceticacid	3967.76	5660	8703.22	3422.41	13611.6	12218.5	1.5958	0.674276	0.378911	0.992722
pos_5481	#N/A	C16 Sphinganine	63442	130357	63638.9	103140	182903	83914.6	1.43708	0.523137	0.379716	0.973367
pos_3778	#N/A	1-Oxo-1H-2-benzopyran-3-carboxaldehyde	1290.16	1870.8	2952.22	1074.63	4675.43	4234.79	1.63333	0.707815	0.379775	0.99076
pos_6763	C22120	4alpha-Carboxy-stigmasta-7,24(24(1))-dien-3beta-ol	159.998	94.7449	121.632	134.201	255.818	128.59	1.37791	0.462477	0.380036	1.08777
pos_5109	#N/A	Schisanwilsonin D	195.254	33.597	33.5052	43.5848	23.796	15.0313	0.314123	-1.6706	0.381652	1.00919
pos_4461	C20139	Ansamitocinoside P-3	4505.16	843.843	698.734	1313.3	152.527	423.029	0.312324	-1.67888	0.382791	0.996014
pos_2928	C16712	Deacetylcolchicine	58.7111	86.7265	53.6572	81.3513	3.88211	37.5022	0.616468	-0.697902	0.38287	1.03824
pos_4946	C22171	Roquefortine F	73.1722	6.74266	5.09748e-08	2.30781	5.09748e-08	5.09748e-08	0.0288783	-5.11387	0.383276	1.03205
pos_544	#N/A	Valyl-Isoleucine	90.1667	46.9786	42.9248	63.0597	25.4188	35.7791	0.690051	-0.535224	0.383389	0.93321
pos_3254	C09190	Strigol	71.2005	44.5931	35.5685	30.9141	41.0477	43.6136	0.763569	-0.38917	0.384495	1.02784
pos_6124	C19621	9,10,18-Trihydroxystearate	2.4791	1.8979	0.663912	0.910025	1.70935	0.51633	0.622051	-0.684895	0.385416	0.958454
pos_2733	#N/A	Leu Phe	521.833	62.6014	47.5315	82.6203	17.7559	17.2899	0.186191	-2.42515	0.385586	1.00978
pos_5262	#N/A	6-Methoxyquinoline	33.7982	75.6718	37.1525	70.7999	68.2633	52.6946	1.30783	0.387178	0.385804	0.953522
pos_6002	#N/A	Semialactone	286.387	23.5007	5.09748e-08	1.50927	5.09748e-08	5.41926	0.0223582	-5.48305	0.386	1.02897
pos_834	#N/A	5'-O-methylthymidine	6364.1	4154.13	6095.69	5142.49	10213.9	6400.39	1.30955	0.389073	0.386539	1.06282
pos_723	#N/A	ANTIMYCIN A (A1 shown)	38079.8	590333	209917	116129	40479.2	143677	0.358194	-1.48119	0.386577	1.1363
pos_2406	#N/A	Ile Leu	1923.66	343.2	216.106	350.563	184.104	140.58	0.271952	-1.87858	0.38705	1.0117
pos_3723	C11984	Avermectin A1a	47.2911	28.039	52.6768	39.7248	173.044	54.2332	2.08584	1.06063	0.387226	1.09932
pos_5397	C11816	Protoemetine	127.092	146.462	110.511	105.023	454.008	175.517	1.91256	0.935508	0.387237	1.07327
pos_218	C00371	Zeatin	59.1302	11.1542	4.54622	17.8102	5.09748e-08	5.09748e-08	0.238007	-2.07093	0.387515	0.974484
pos_5406	#N/A	Ethyl heptanoate	35.9638	112.766	48.4544	74.3168	126.96	81.1704	1.4324	0.518438	0.388342	0.909963
pos_6442	C01389	Phytol	259.488	225.883	265.534	227.965	624.044	298.439	1.53208	0.615493	0.388928	1.0906
pos_4455	C21295	5-Methylphenazine-1-carboxylate	40.9975	109.226	122.593	53.3184	165.457	221.231	1.61283	0.689593	0.389465	0.904797
pos_6037	#N/A	(E)-10,11-Dihydro-alpha-atlantone	98.9216	82.5633	66.5918	89.0191	179.627	82.3995	1.41507	0.500873	0.389922	1.06646
pos_5398	#N/A	triptobenzene H	1697.66	2473.16	1358.07	1505.86	8566.89	2617.49	2.29526	1.19866	0.389993	1.06121
pos_5435	#N/A	Gly Gly Thr	27.4415	28.2004	26.9766	20.5187	40.0716	51.8177	1.36057	0.444208	0.39031	0.961689
pos_3917	C05588	L-Metanephrine	59.6819	79.0962	67.1773	69.7006	688.745	102.884	4.18212	2.06423	0.390728	1.08966
pos_4188	C05789	L-Urobilinogen	44.8876	41.6693	30.5897	46.0717	5.0925	26.9938	0.667181	-0.583849	0.391023	1.0237
pos_47	#N/A	Arg Gly	17.554	28.4519	31.3103	24.9153	60.9799	28.9582	1.4855	0.570952	0.391419	1.03725
pos_3816	C20493	Cyanidin 5-O-beta-D-glucoside 3-O-beta-D-sambubioside	5.09748e-08	9.63439	6.78706	7.44645	662.468	39.5971	43.2064	5.43317	0.391752	1.08969
pos_6884	#N/A	N-Benzyllinoleamide	159.287	55.2778	101.74	111.737	247.804	114.609	1.49903	0.584029	0.392646	1.04037
pos_4310	#N/A	His Cys Ala Pro	49.1129	102.806	52.3196	20.2917	57.0739	63.3962	0.689201	-0.537002	0.393371	1.06198
pos_633	C21262	6'''-Deamino-6'''-hydroxyparomomycin II	113.002	245.875	182.928	192.001	37.6578	141.29	0.684654	-0.546554	0.393803	1.00927
pos_2087	C03300	O-beta-D-Xylosylzeatin	42.2122	31.1521	37.0086	25.0097	117.04	55.7417	1.79203	0.841594	0.394114	1.06151
pos_3346	#N/A	LysoPE 22:5	158.142	178.385	167.139	184.393	22.3011	140.576	0.689485	-0.53641	0.394234	1.06827
pos_4471	#N/A	delta-Tomatine	17.9764	23.7685	21.6566	16.553	5.09748e-08	23.9619	0.639022	-0.646063	0.395035	1.10413
pos_1864	C12398	8-O-Methyltetrangulol	96.3959	1.63116	5.62353	2.04859	5.09748e-08	1.95703	0.0386454	-4.69356	0.395425	0.998025
pos_2435	#N/A	His Pro Tyr	4862.94	1771.36	3780.24	4057.45	256.517	2021.87	0.608364	-0.716993	0.395428	0.885935
pos_1868	#N/A	(R)-Pantothenic acid	4.17511	5.09748e-08	11.5042	5.09748e-08	13.585	44.0349	3.67491	1.87771	0.396531	0.935551
pos_5341	C09523	Parthenin	9.50836	5.2618	5.09748e-08	5.29379	5.09748e-08	5.09748e-08	0.358411	-1.48031	0.397156	0.944466
pos_573	C02134	Allocryptopine	311.98	14.0146	13.2414	11.5034	5.09748e-08	9.06922	0.060644	-4.04349	0.397327	0.997484
pos_6175	#N/A	1,5-Decanolide	25.814	22.3337	16.8332	25.7965	48.1182	19.2269	1.43337	0.51941	0.397564	1.05934
pos_4920	#N/A	Gingerglycolipid C	71.0731	20.155	12.1758	29.0573	5.09748e-08	13.806	0.414523	-1.27048	0.39762	0.9545
pos_3776	C14512	Benzofuran	61.7599	102.023	178.258	50.0232	245.116	287.107	1.70227	0.76746	0.397754	0.928793
pos_3391	#N/A	Ascorbigen	65.4634	190.114	380.792	18.4527	2473.46	535.313	4.75702	2.25006	0.397973	1.06068
pos_5766	#N/A	LysoPC 18:3	10672.6	922.621	283.368	329.601	646.154	163.489	0.0959076	-3.38221	0.398471	0.995171
pos_6155	C02592	Taurolithocholic acid	6863.2	4366.98	4917.01	5928.76	10272	5169.52	1.32347	0.404325	0.398763	1.05048
pos_4165	C11963	Avermectin B1b aglycone	2.72804	11.1633	11.6579	9.08344	2.35903	3.95728	0.602748	-0.730373	0.398845	0.950563
pos_6202	#N/A	Khasianine	6.60551	5.09748e-08	6.985	5.97239	89.1486	6.57665	7.483	2.90362	0.399137	1.08376
pos_1687	C09315	Umbelliferone	3.59072	4.94119	37.1421	12.2381	23.3352	73.5136	2.38838	1.25603	0.399545	0.895842
pos_3436	C09189	Stevioside	3.80259	13.4438	12.6426	9.28509	5.09748e-08	8.49309	0.594806	-0.749508	0.39969	0.993269
pos_1861	C08797	Cucurbitacin E	128.999	183.15	151.768	172.722	5.37163	126.116	0.655743	-0.608798	0.400252	1.04276
pos_6182	#N/A	Delta 8,14 -Sterol	0.758215	0.48769	5.09748e-08	0.735554	4.11963	0.255556	4.10203	2.03634	0.400837	1.06622
pos_4913	#N/A	Tetrahydroberberine	148.047	127.155	42.424	134.5	5.09748e-08	37.3567	0.541068	-0.886119	0.400896	0.945799
pos_6658	C17621	10-Hydroxygeraniol	411.719	261.315	323.647	346.012	709.434	335.252	1.39533	0.480606	0.401572	1.05841
pos_6899	#N/A	LysoPE 20:2	0.0045747	0.127504	5.09748e-08	5.09748e-08	5.09748e-08	5.09748e-08	1.15782e-06	-19.7202	0.40232	1.11567
pos_2581	C11808	1,2-Dihydrovomilenine	2426.43	400.2	289.577	505.151	89.9068	326.917	0.295865	-1.75699	0.403149	0.979904
pos_5908	C16345	Volicitin	15.5352	296.569	100.006	83.2864	427.564	265.856	1.8847	0.914335	0.403297	0.869475
pos_574	C06177	Retronecine	83.8462	39.623	26.1471	43.017	27.2062	23.9049	0.62913	-0.668571	0.40342	0.950204
pos_6226	#N/A	MGDG(18:3(9Z,12Z,15Z)/18:3(9Z,12Z,15Z))	4069.29	7192.09	23172.5	10730.6	283217	21414.5	9.15849	3.19511	0.403551	1.06868
pos_6543	#N/A	9,12,15-Octadecatrien-1-ol	1339.18	814.528	679.014	1268.09	6860.61	825.401	3.16095	1.66036	0.403736	1.07247
pos_5774	C11520	Cyclohexyl isocyanide	339.068	296.205	303.081	284.172	739.26	358.556	1.47278	0.558541	0.404237	1.05562
pos_6147	C10674	Danielone	99.5753	77.3424	83.3376	80.0035	190.521	97.7073	1.41489	0.500688	0.40437	1.05143
pos_183	#N/A	Histidinol phosphate	46.635	44.0239	56.8516	26.0368	158.203	83.5792	1.81559	0.860441	0.404624	1.02856
pos_6227	#N/A	PC(16:0/22:4(7Z,10Z,13Z,16Z))	1233.17	7174.93	23552.7	10287.3	348546	21646.4	11.9046	3.57345	0.404829	1.06597
pos_711	#N/A	LysoPC 17:1	2.19963	0.724184	0.842383	2.08238	3.71676	0.773723	1.74523	0.803417	0.405019	1.04263
pos_1217	C16138	L-Pyrrolysine	39.163	45.3621	56.17	57.2872	10.8179	29.6865	0.695061	-0.524788	0.405259	0.953913
pos_1766	C09684	Humulene	283.738	48.4089	32.1096	61.1179	13.9813	33.8634	0.299137	-1.74112	0.405431	0.973937
pos_6224	#N/A	DG(18:3(9Z,12Z,15Z)/18:3(9Z,12Z,15Z)/0:0)	3621.91	22892.5	47840.1	25066.6	789517	47548.4	11.5949	3.53542	0.40553	1.06401
pos_4944	#N/A	D-Maltose	52.1897	343.971	458.677	163.47	880.541	497.863	1.80371	0.850964	0.40577	0.944111
pos_5237	#N/A	N,N-Diacetylchitobiosyldiphosphodolichol	2553.47	126.242	393.972	381.356	63.4623	221.343	0.21673	-2.20603	0.406049	0.964314
pos_4977	C18633	Nogalamycin	26.2409	5.09748e-08	34.9664	3.21847	53.1652	70.62	2.07497	1.05309	0.406249	0.931381
pos_1738	#N/A	Ethyl 2-hydroxypentanoate	69.1955	7.3526	3.42803	7.04365	5.09748e-08	6.30479	0.166905	-2.5829	0.406636	0.982703
pos_3678	C11853	Gibberellin A14 aldehyde	151.972	4.12508	5.09748e-08	5.09748e-08	5.09748e-08	5.09748e-08	9.79673e-10	-29.927	0.407197	0.978065
pos_4317	C03137	N-acetyl-D-tryptophan	31.1303	7.27282	5.09748e-08	8.81872	5.09748e-08	5.09748e-08	0.229636	-2.12258	0.407233	0.952373
pos_291	C00250	Pyridoxal	68.2913	85.957	86.6464	68.3094	126.449	99.2026	1.22029	0.287221	0.407292	0.959884
pos_350	#N/A	Methyloxalacetic Acid Diethyl Ester	52.9523	28.001	22.9792	32.0122	19.8767	22.6203	0.7169	-0.480156	0.407344	0.936972
pos_325	C07851	OXYPHENCYCLIMINE	365.659	229.928	152.768	279.221	111.619	129.952	0.695915	-0.523017	0.407403	0.894943
pos_226	C04468	(+)-cis-3,4-Dihydrophenanthrene-3,4-diol	55.122	93.9794	100.217	67.6914	152.217	109.868	1.32271	0.403495	0.407481	0.930896
pos_5090	#N/A	PE(14:1(9Z)/16:0)	5.09748e-08	8.65085	0.424141	5.09748e-08	5.09748e-08	0.298637	0.0329077	-4.92543	0.40793	1.10608
pos_597	#N/A	Tyr Arg Asn	134.206	108.259	57.2918	123.183	11.3346	53.8218	0.628309	-0.670454	0.408103	0.937757
pos_4299	C11953	6,8a-Seco-6,8a-deoxy-5-oxoavermectin ''2b'' aglycone	218.65	46.2794	14.113	56.6511	5.09748e-08	23.7964	0.288298	-1.79437	0.408226	0.964224
pos_2196	C03415	N2-Succinyl-L-ornithine	69.9941	67.9305	32.6296	69.3975	8.92307	32.2345	0.648211	-0.625465	0.408749	0.951653
pos_1815	C01124	18-Hydroxycorticosterone	115.708	102.399	86.6255	80.639	108.262	81.6787	0.887925	-0.171491	0.408828	0.892363
pos_3023	C05648	5-Hydroxy-N-formylkynurenine	42.2768	0.995474	5.09748e-08	5.09748e-08	5.09748e-08	5.09748e-08	3.53401e-09	-28.076	0.409219	0.973563
pos_2572	C07276	Limonene-1,2-diol	244.186	58.6379	68.0376	45.0774	88.2069	49.6155	0.493175	-1.01983	0.409244	0.940493
pos_186	C00101	Tetrahydrofolate	46.6371	60.168	54.152	25.3657	377.925	92.8726	3.08258	1.62414	0.40972	1.03782
pos_5533	C03313	Phylloquinol	82.8344	274.239	91.2055	188.701	313.184	163.044	1.48329	0.568802	0.40981	0.8822
pos_2798	#N/A	Ile Trp	30.0796	25.366	26.5994	28.9337	5.09748e-08	25.0242	0.657661	-0.604583	0.410504	1.02696
pos_4998	C06630	3-O-alpha-Mycarosylerythronolide B	50.2124	1.66973	0.540385	0.823694	0.911505	5.09748e-08	0.0331003	-4.91701	0.410542	0.968814
pos_2380	C06659	Dihydroclavaminic acid	86.2385	1.88979	1.4924	5.09748e-08	5.09748e-08	2.49171	0.0278028	-5.16863	0.411085	0.970856
pos_1149	#N/A	2-methyltetrahydrothiophen-3-one	188.678	139.244	154.281	158.487	348.983	167.146	1.39903	0.484426	0.4115	1.04414
pos_2106	#N/A	diacetylchitobiose-6-phosphate	1249.29	514.399	229.932	166.385	671.709	171.923	0.506625	-0.981011	0.411908	0.901589
pos_5989	C01595	Linoleic acid	81.4902	197.733	18.6814	106.593	7.71657	10.5024	0.418966	-1.2551	0.412321	0.984448
pos_3523	#N/A	Dehydroxypaxilline	15.2824	6.5163	42.1406	9.15001	5.09748e-08	20.1973	0.458986	-1.12348	0.412588	0.907246
pos_1221	#N/A	S-adenosyl-1,8-diamino-3-thiooctane	269.293	319.561	334.643	339.074	151.116	263.095	0.815688	-0.293911	0.412825	0.97691
pos_5863	#N/A	LysoPE(18:2(9Z,12Z)/0:0)	724.594	1246.43	373.474	359.99	885.878	196.274	0.615117	-0.701067	0.412867	0.939371
pos_1516	C12045	Ansamitocin P-3	52.4905	76.5083	47.7518	75.4867	5.09748e-08	32.7717	0.612492	-0.707237	0.41319	0.98463
pos_2199	C19691	Farnesylcysteine	304.975	22.9127	24.179	38.0485	5.09748e-08	25.4597	0.180387	-2.47083	0.413201	0.960709
pos_6745	C05797	Pheophytin a	847986	1.57978e+06	3543.52	1.84884e+06	9.62257e+06	3760.21	4.71975	2.23871	0.414325	1.03997
pos_4790	#N/A	3-Hydroxydodecanoic acid	0.700604	8.4088	2.44021	2.58047	0.843355	0.946619	0.378406	-1.40199	0.41445	1.05294
pos_6214	#N/A	Trihexyphenidyl N-oxide	477.345	1410.57	1466.73	1111.48	30764.7	1547.41	9.96337	3.31663	0.414494	1.04541
pos_5508	#N/A	Geranyl acetone	4837.38	12272.9	5128.32	9253.26	15330.2	7093.69	1.42442	0.510374	0.414992	0.888755
pos_3389	C06323	Isoquinoline	239.671	612.546	1050.29	67.2065	4814.33	1361.65	3.28155	1.71438	0.415016	1.01547
pos_1696	C00483	Tyramine	151.593	47.3659	30.3608	48.3253	33.0985	31.8675	0.494033	-1.01732	0.415091	0.957363
pos_786	#N/A	DG(18:4(6Z,9Z,12Z,15Z)/18:1(11Z)/0:0)	81.3464	403.445	670.415	381.414	14021.7	562.813	12.9552	3.69546	0.415343	1.04507
pos_4827	C20978	Glucoselysine	172.566	49.3112	35.3202	97.4688	5.09748e-08	12.8528	0.428938	-1.22116	0.415533	0.870333
pos_1676	C00239	dCMP	5.09748e-08	3.99954	5.24101	2.0328	4.52124	26.9942	3.63054	1.86019	0.415561	0.875011
pos_5798	#N/A	LysoPC(18:3(6Z,9Z,12Z))	6777.41	1378.65	387.722	416.856	1803.75	263.238	0.29072	-1.7823	0.417588	0.933724
pos_3329	#N/A	Sagittatoside B	601.405	705.04	1191.51	672.313	1063.58	1942.32	1.47249	0.558255	0.417704	0.865254
pos_612	C07578	Cannabidiol	1041.61	78.3573	68.9962	130.999	6.77092	70.9342	0.175534	-2.51018	0.417964	0.950594
pos_5387	#N/A	5-Hydroxylysine	25.2081	39.9457	17.0037	19.5809	146.782	36.7435	2.47216	1.30577	0.418686	1.00152
pos_5386	C14411	Dicyclopentadiene	42.1995	53.4683	26.5647	32.1599	187.622	51.0513	2.21572	1.14778	0.418746	1.00572
pos_6347	C21259	Nebramine	3.07809	33.839	42.192	16.8599	108.017	39.3014	2.07534	1.05335	0.419056	0.960665
pos_5382	#N/A	Hydrocinnamic acid	21.3165	26.4683	14.9888	13	108.449	30.2564	2.41671	1.27304	0.419208	1.00766
pos_207	#N/A	4-methylene DAP	6.18133	11.6249	11.196	9.03488	67.1235	10.6532	2.99327	1.58172	0.419333	1.02915
pos_480	#N/A	2-Aminobenzoic acid	24.706	27.1665	26.3112	24.6117	47.6659	27.7529	1.27943	0.355501	0.419396	1.0165
pos_636	C00213	Sarcosine	116.902	8.18543	1.82892	13.8739	5.09748e-08	5.09748e-08	0.109315	-3.19343	0.419422	0.943854
pos_3486	C03506	(1S,2R)-1-C-(indol-3-yl)glycerol 3-phosphate	20.4248	20.9062	7.55175	8.71199	39.5007	28.9013	1.57753	0.657668	0.419893	0.884334
pos_6720	#N/A	Trp Phe Phe Trp	11.327	7107.59	515.449	465.009	0.503718	270.79	0.0964458	-3.37414	0.420457	1.07684
pos_1224	C11300	Soraphen A	50.4112	52.3475	82.3226	64.3295	38.2443	47.6241	0.811524	-0.301295	0.420511	0.843732
pos_6569	#N/A	Monopalmitin	1961.12	3451.37	2524.06	2872.42	8696.99	2459.07	1.76758	0.821773	0.420573	1.00645
pos_3202	C13454	Xanthoxic acid	157.841	6.52845	1.58349	4.84041	0.861385	5.57132	0.0679296	-3.87982	0.420575	0.952406
pos_2427	C01746	Piperidine	62.9453	11.0184	5.59461	12.7068	4.82691	6.87342	0.306783	-1.70471	0.420744	0.947049
pos_1739	#N/A	L-Isoleucine n-butyl ester	289.31	0.411173	0.505714	0.00291199	5.09748e-08	5.09748e-08	1.00339e-05	-16.6048	0.420825	0.947651
pos_303	C06758	p-Tolualdehyde	14.3127	11.6215	14.4498	10.2856	29.1019	17.5263	1.40932	0.494995	0.421073	1.00333
pos_1209	C08543	Dopaxanthin	30.7606	0.0889223	0.432004	0.281704	5.09748e-08	0.375405	0.0210063	-5.57303	0.421104	0.946974
pos_1804	C05401	Galactosylglycerol	56.2736	16.609	23.5732	6.87276	148.105	65.7483	2.28836	1.19431	0.421258	0.979057
pos_2044	C12249	Kaempferol 3-O-glucoside	193.008	66.6109	17.9624	19.3436	87.67	8.33445	0.415547	-1.26692	0.421294	0.891616
pos_1049	#N/A	Soyasaponin Bb'	805.089	1134.04	239.858	702.339	11500.7	772.621	5.9549	2.57408	0.421532	1.02485
pos_2483	#N/A	5'-O-[N-(L-Aspartyl)sulfamoyl]adenosine	5.81384	5.09748e-08	0.010407	5.09748e-08	5.09748e-08	5.09748e-08	2.62565e-08	-25.1827	0.421617	0.945909
pos_1373	#N/A	fructoselysine-6-phosphate	5.09748e-08	5.09748e-08	5.09748e-08	5.09748e-08	5.09748e-08	18.1279	1.18542e+08	26.8208	0.42265	0.873671
pos_6035	#N/A	Soyasaponin βc	5.09748e-08	5.09748e-08	5.09748e-08	5.09748e-08	5.09748e-08	7.35486	4.80947e+07	25.5194	0.42265	0.873671
pos_5449	#N/A	beta-ketophosphonate	5.09748e-08	5.09748e-08	5.09748e-08	6.8764	5.09748e-08	5.09748e-08	4.4966e+07	25.4223	0.42265	1.02605
pos_6539	C16993	Ectocarpen	5.09748e-08	5.09748e-08	5.09748e-08	5.09748e-08	1.42245	5.09748e-08	9.30163e+06	23.1491	0.42265	1.03148
pos_6555	C14534	1,2,4,5-Tetramethylbenzene	5.09748e-08	5.09748e-08	5.09748e-08	5.09748e-08	1.12685	5.09748e-08	7.36867e+06	22.813	0.42265	1.03148
pos_5266	C20548	Lolitriol	5.09748e-08	5.09748e-08	5.09748e-08	5.09748e-08	5.09748e-08	0.252011	1.64795e+06	20.6522	0.42265	0.873671
pos_4686	C11758	Mupirocin	0.000653154	5.09748e-08	5.09748e-08	5.09748e-08	5.09748e-08	5.09748e-08	0.000234096	-12.0606	0.42265	0.943938
pos_5088	C01753	beta-Sitosterol	5.09748e-08	0.00686348	5.09748e-08	5.09748e-08	5.09748e-08	5.09748e-08	2.22806e-05	-15.4539	0.42265	1.07449
pos_4395	C04277	1,8-Diazacyclotetradecane-2,9-dione	0.0977687	5.09748e-08	5.09748e-08	5.09748e-08	5.09748e-08	5.09748e-08	1.56414e-06	-19.2862	0.42265	0.943938
pos_5701	C04707	15-keto-Prostaglandin E2	5.09748e-08	5.09748e-08	0.101424	5.09748e-08	5.09748e-08	5.09748e-08	1.50778e-06	-19.3391	0.42265	0.912781
pos_6965	C09421	Emetine	5.09748e-08	0.103286	5.09748e-08	5.09748e-08	5.09748e-08	5.09748e-08	1.4806e-06	-19.3654	0.42265	1.07449
pos_5267	#N/A	LIPC 18:0;3	0.164434	5.09748e-08	5.09748e-08	5.09748e-08	5.09748e-08	5.09748e-08	9.30005e-07	-20.0363	0.42265	0.943938
pos_5110	C15967	Phoenicoxanthin	5.09748e-08	0.205811	5.09748e-08	5.09748e-08	5.09748e-08	5.09748e-08	7.43033e-07	-20.3601	0.42265	1.07449
pos_7053	#N/A	3-O-Acetyl-11-hydroxy-beta-boswellic acid	5.09748e-08	0.450346	5.09748e-08	5.09748e-08	5.09748e-08	5.09748e-08	3.39571e-07	-21.4898	0.42265	1.07449
pos_3522	C20790	7-Deoxyloganetin	0.554063	5.09748e-08	5.09748e-08	5.09748e-08	5.09748e-08	5.09748e-08	2.76006e-07	-21.7888	0.42265	0.943938
pos_4639	#N/A	{[(2S,3S,4R)-2-amino-3,4-dihydroxyicosyl]oxy}phosphonic acid	0.854696	5.09748e-08	5.09748e-08	5.09748e-08	5.09748e-08	5.09748e-08	1.78923e-07	-22.4142	0.42265	0.943938
pos_3697	C00526	2'-Deoxyuridine	5.09748e-08	5.09748e-08	1.32742	5.09748e-08	5.09748e-08	5.09748e-08	1.15204e-07	-23.0493	0.42265	0.912781
pos_5225	C12454	Anatalline	2.50914	5.09748e-08	5.09748e-08	5.09748e-08	5.09748e-08	5.09748e-08	6.0947e-08	-23.9679	0.42265	0.943938
pos_3803	#N/A	dTDP-D-fucosamine	3.56567	5.09748e-08	5.09748e-08	5.09748e-08	5.09748e-08	5.09748e-08	4.2888e-08	-24.4749	0.42265	0.943938
pos_5418	C11630	15,16-Dihydrobiliverdin	31.8831	5.09748e-08	5.09748e-08	5.09748e-08	5.09748e-08	5.09748e-08	4.79641e-09	-27.6354	0.42265	0.943938
pos_5324	C11862	Gibberellin A36	32.5995	5.09748e-08	5.09748e-08	5.09748e-08	5.09748e-08	5.09748e-08	4.69101e-09	-27.6675	0.42265	0.943938
pos_1829	#N/A	p-aminobenzoyl glutamate	5.09748e-08	5.09748e-08	64.4365	5.09748e-08	5.09748e-08	5.09748e-08	2.37326e-09	-28.6505	0.42265	0.912781
pos_5427	C07204	Vincristine	72.7982	5.09748e-08	5.09748e-08	5.09748e-08	5.09748e-08	5.09748e-08	2.10066e-09	-28.8265	0.42265	0.943938
pos_6433	C11975	Avermectin B2a	87.5659	5.09748e-08	5.09748e-08	5.09748e-08	5.09748e-08	5.09748e-08	1.74639e-09	-29.093	0.42265	0.943938
pos_3026	#N/A	2-amino-6-(hydroxymethyl)-7,8-dihydropteridin-4-ol	98.718	5.09748e-08	5.09748e-08	5.09748e-08	5.09748e-08	5.09748e-08	1.5491e-09	-29.2659	0.42265	0.943938
pos_4333	#N/A	S(8)-aminomethyldihydrolipoamide	204.417	5.09748e-08	5.09748e-08	5.09748e-08	5.09748e-08	5.09748e-08	7.48102e-10	-30.316	0.42265	0.943938
pos_435	#N/A	S-adenosyl-L-ethionine	404.67	5.09748e-08	5.09748e-08	5.09748e-08	5.09748e-08	5.09748e-08	3.77899e-10	-31.3013	0.42265	0.943938
pos_4915	#N/A	3E,5E-tridecadienoic acid	663.018	5.09748e-08	5.09748e-08	5.09748e-08	5.09748e-08	5.09748e-08	2.30649e-10	-32.0136	0.42265	0.943938
pos_4678	C20760	20-Oxo-5-O-beta-mycaminosyltylactone	1778.4	5.09748e-08	5.09748e-08	5.09748e-08	5.09748e-08	5.09748e-08	8.59899e-11	-33.437	0.42265	0.943938
pos_5070	C12409	124-1	3383.71	5.09748e-08	5.09748e-08	0.796578	5.09748e-08	0.454255	0.000369664	-11.4015	0.422792	0.943648
pos_4613	#N/A	PI(14:0/16:0)	2109.4	5.09748e-08	5.09748e-08	5.09748e-08	5.09748e-08	0.897141	0.000425306	-11.1992	0.422813	0.943646
pos_2607	#N/A	Hydroxypentobarbital	88.0016	150.681	151.282	82.538	489.102	184.945	1.94013	0.956156	0.422874	0.992096
pos_2162	#N/A	1-Feruloyl-sn-glycerol	194.023	2.57002	5.09757	8.41015	5.09748e-08	3.23963	0.0577606	-4.11377	0.422995	0.941231
pos_4895	C09820	Benzoylsuccinyl-CoA	5.09748e-08	5.18173	0.598804	0.0921049	5.09748e-08	0.782155	0.151242	-2.72507	0.423353	1.07729
pos_2118	C15986	2,6-Dihydroxypseudooxynicotine	7.14205	3.18562	4.95619	6.23952	5.09748e-08	3.22587	0.619306	-0.691276	0.423426	0.869312
pos_48	#N/A	Lys Ser	37.6738	51.8188	53.7918	43.9391	100.775	51.9042	1.37222	0.456513	0.425111	0.982146
pos_5402	C11861	Gibberellin A24	186.228	289.41	163.181	163.651	935.709	263.1	2.13278	1.09273	0.425189	0.99064
pos_5374	C05903	Kaempferol	866.059	16463.2	4301.55	7647.94	14955.6	13590.9	1.67329	0.742683	0.425383	0.820968
pos_306	C00135	L-Histidine	41.8104	12.0638	14.3879	17.7262	11.2476	10.7364	0.581731	-0.781575	0.425569	0.901859
pos_2508	#N/A	Glycyl-L-proline	39.2196	24.3734	18.9013	28.911	9.02251	22.1774	0.728667	-0.456669	0.425847	0.894679
pos_1240	#N/A	myxothiazol	101.255	55.1531	66.7102	62.6794	27.3698	78.541	0.755608	-0.404289	0.425855	0.906674
pos_1151	C16247	2,6-Dibromophenol	154.171	115.575	131.857	127.588	283.149	139.908	1.37112	0.455351	0.425883	1.01655
pos_4887	#N/A	Gingerglycolipid B	140.89	18.4844	21.2443	20.2172	18.9031	21.5147	0.335707	-1.57472	0.426058	0.936711
pos_4405	C00268	Dihydrobiopterin	5.09748e-08	24.4508	21.2537	12.0155	36.3622	24.9597	1.6046	0.682213	0.426533	0.85033
pos_6249	#N/A	Acetylsaikosaponin A	5.09748e-08	0.114029	5.09748e-08	5.09748e-08	10.8999	5.09748e-08	95.5886	6.57877	0.426699	1.02233
pos_5392	#N/A	Methyl 7,10,13-hexadecatrienoate	373.125	627.387	242.858	260.997	2421	564.952	2.61141	1.38483	0.427389	0.983907
pos_5393	#N/A	6-[5]-ladderane-hexanoic acid	13458.3	19844.9	10315.7	10295.4	65004.8	18759.6	2.1564	1.10862	0.42753	0.982793
pos_938	C09981	Zearalenone	128081	496296	24586.8	182395	25400.1	10155.3	0.335844	-1.57414	0.428026	0.999938
pos_2400	#N/A	2,3-Dinor-TXB2	31.4514	79.5	103.359	90.0096	97.0838	89.8066	1.29205	0.369663	0.428061	0.96711
pos_1587	C01944	Octanoyl-CoA	5.09748e-08	33.2072	10.3578	4.80517	24.62	120.225	3.43509	1.78035	0.428078	0.820741
pos_5255	C20546	Terpendole C	5.09748e-08	381.584	5.09748e-08	5.09748e-08	5.09748e-08	5.3508	0.0140226	-6.1561	0.428088	1.06512
pos_5219	C06802	Acarbose	246.868	10.677	5.09748e-08	11.88	5.09748e-08	7.53396	0.0753807	-3.72966	0.428414	0.935952
pos_2377	#N/A	Meconine	109.836	5.09748e-08	2.0712	0.11551	5.09748e-08	4.82013	0.0441048	-4.50292	0.429256	0.932799
pos_4298	#N/A	Tanacetin	13.0372	4.83124	9.12458	12.3104	5.09748e-08	2.82948	0.560883	-0.834228	0.429565	0.826539
pos_1395	#N/A	Ureidoglycine	40648.9	42711.1	36811.9	39756.7	86572.2	39814.4	1.38255	0.467327	0.429645	1.00333
pos_1554	C18316	2-Hydroxy-5-methylquinone	391.344	129.617	97.9613	64.5456	171.642	105.684	0.552366	-0.856303	0.429778	0.902519
pos_5140	#N/A	LysoPC 16:4	5.09748e-08	468.289	5.09748e-08	3.60529	5.09748e-08	5.13495	0.0186642	-5.74358	0.429902	1.0609
pos_1285	C20915	C20915	86.333	52.0598	74.4415	88.871	17.1158	42.9159	0.699618	-0.515361	0.42997	0.859895
pos_5437	#N/A	epirosmanol	175.564	317.236	87.5866	123.987	941.477	262.558	2.28817	1.19419	0.430098	0.954187
pos_3985	#N/A	Kadcoccilactone Q	43.6786	34.4669	20.873	17.0749	9.9102	41.2318	0.688931	-0.537568	0.430137	0.988515
pos_4865	#N/A	Sinapoylputrescine	727.419	9.22651	5.09748e-08	28.5022	5.09748e-08	5.09748e-08	0.0386919	-4.69183	0.430586	0.926322
pos_1402	#N/A	Furylacetone	112.669	94.2578	93.0605	95.8582	220.121	102.69	1.39562	0.480909	0.430616	1.00672
pos_4640	C05290	19-Hydroxyandrost-4-ene-3,17-dione	5.48735	2.81347	3.28869	312.767	5.09748e-08	3.29975	27.2717	4.76934	0.43097	1.00896
pos_5400	#N/A	Roxburic Acid	1010.69	2559.82	635.707	615.896	11731	2098.62	3.43433	1.78003	0.431262	0.976371
pos_2429	#N/A	3-Oxo-alpha-ionol	95.9649	66.458	51.259	41.9635	129.446	131.069	1.41555	0.501364	0.431316	0.864943
pos_5285	C11990	Oleandolide	5.09748e-08	1964.66	5.09748e-08	5.09748e-08	5.09748e-08	43.9027	0.0223462	-5.48382	0.431355	1.05944
pos_3684	#N/A	PI(16:1(9Z)/0:0)	118.744	101.944	97.8243	130.596	86.9782	180.424	1.24955	0.321414	0.431519	0.853752
pos_5756	C01091	Deacetylvindoline	4688.73	5699.76	2135.1	5186.96	8788.95	3540.24	1.39865	0.484038	0.431672	0.903833
pos_4020	#N/A	LysoPC 17:2	51.9197	63.6675	43.9958	66.3109	5.09748e-08	36.6012	0.644881	-0.632896	0.431696	0.969486
pos_6006	#N/A	2-Octaprenyl-3-methyl-6-methoxy-1,4-benzoquinol	15.5611	1504.72	568.287	81.521	64451.4	296.322	31.04	4.95606	0.431881	1.01096
pos_1391	C00624	N-acetyl-L-glutamic acid	124320	132856	113383	122235	268010	122549	1.38384	0.468678	0.431962	0.997284
pos_4456	C14725	27-O-Demethyl-25-O-desacetylrifamycin SV	28.5658	2.39149	3.52162	8.21509	5.09748e-08	1.0508	0.26874	-1.89571	0.432342	0.884144
pos_2681	#N/A	1,5-dideoxy-1,5-imino-D-galactitol	89.8788	5.09748e-08	0.731172	3.18943	5.09748e-08	0.142813	0.0367756	-4.76511	0.432413	0.921383
pos_1017	C05798	Bacteriopheophytin	533704	1.85601e+06	4742.95	1.29973e+06	1.90814e+07	772.24	8.51212	3.08952	0.432893	1.00455
pos_5776	#N/A	PI(18:3(6Z,9Z,12Z)/0:0)	179.299	203.503	150.028	107.707	485.987	260.387	1.60291	0.680695	0.432983	0.951183
pos_693	#N/A	PS(16:1(9Z)/17:0)	603.692	538.768	588.211	489.466	5742.38	568.582	3.92936	1.9743	0.433434	1.00982
pos_1710	#N/A	Bosentan	228.388	33.1689	10.0387	15.2394	734.453	166.665	3.37397	1.75445	0.433674	0.967969
pos_5696	#N/A	Angelic anhydride	401.833	1246.21	395.48	1085.81	1580.44	485.136	1.54213	0.624929	0.433906	0.876758
pos_1162	#N/A	trans-3,5-Dimethyl-1,2-dithiolan-4-one	69.4136	49.6757	57.5486	55.4228	132.047	61.1641	1.40759	0.493228	0.434453	0.999296
pos_4635	#N/A	Saikosaponin L	25.7488	24.0828	31.2054	33.9488	5.09748e-08	18.459	0.646713	-0.628803	0.434769	0.92842
pos_5217	C03634	Phorbol 12,13-dibutanoate	5.09748e-08	802.95	5.09748e-08	1.89995	5.09748e-08	23.1638	0.0312146	-5.00163	0.434867	1.05302
pos_1506	#N/A	Phosphoribosylformylglycineamidine	0.486183	5.09748e-08	5.09748e-08	5.09748e-08	5.09748e-08	15.2938	31.4568	4.9753	0.435099	0.848645
pos_2271	#N/A	4-guanidinobutanoic acid	23.7494	25.2623	27.5483	23.518	43.6202	27.3255	1.23385	0.30317	0.435979	0.982529
pos_1354	C01678	Cysteamine	3.2472	1.777	1.04192	0.0638794	5.09748e-08	2.93435	0.494258	-1.01666	0.436153	0.965764
pos_5104	#N/A	Budesonide	5.09748e-08	208.338	5.09748e-08	5.09748e-08	5.09748e-08	7.44258	0.0357235	-4.80698	0.436671	1.05013
pos_175	#N/A	N-(gamma-Glutamyl)ethanolamine	165.849	183.017	170.933	117.822	501.715	229.872	1.63411	0.708501	0.436805	0.97126
pos_3067	C03570	D-mannosamine	114.566	2.84341	5.40049	11.3108	5.09748e-08	5.00114	0.132822	-2.91243	0.436886	0.910192
pos_5972	#N/A	PC(18:1(9Z)/0:0)	1951.1	184.921	51.9532	139.794	48.5507	233.328	0.192722	-2.3754	0.437754	0.924708
pos_5391	#N/A	Confertifoline	120.845	197.757	78.0109	85.4851	685.606	167.477	2.36645	1.24273	0.438685	0.958152
pos_5307	C11979	Avermectin B1a aglycone	5.09748e-08	519.857	5.09748e-08	5.09748e-08	5.09748e-08	21.2792	0.0409328	-4.6106	0.438762	1.04644
pos_5087	#N/A	PS(17:0/14:0)	13.821	5.09748e-08	5.09748e-08	0.565735	5.09748e-08	5.09748e-08	0.040933	-4.61059	0.438763	0.90864
pos_6468	#N/A	AS 1-5	2842.23	630.328	1441.03	1378.08	8695.68	1731.69	2.40261	1.2646	0.439312	0.988392
pos_1487	#N/A	4-Hydroxybenzylamine	43.2674	25.8618	15.3257	28.1251	9.85215	21.0013	0.698344	-0.51799	0.43936	0.886517
pos_5388	C06074	Myrcene	129.91	212.765	96.1576	88.1693	765.31	191.448	2.38115	1.25166	0.439371	0.959713
pos_4270	C01610	Puromycin	76.9716	17.4167	11.8479	14.8559	19.1814	12.3424	0.436571	-1.19571	0.439632	0.90586
pos_6907	#N/A	PA(12:0/16:1(9Z))	3.35189	6.31395	2.59211	1.72207	31.2193	5.81516	3.16175	1.66072	0.439763	0.968139
pos_2509	#N/A	5'-(aminoiminomethyl)amino-5'-deoxyadenosine dihydrogen sulfate	26.4487	31.443	25.8227	30.9825	3.21431	25.2128	0.709669	-0.494781	0.440645	0.98328
pos_4428	#N/A	Gly Glu Trp Asp	9.97203	0.778984	17.5237	2.74394	19.9797	29.9924	1.86442	0.898728	0.440733	0.857141
pos_6054	C08601	Lutein	82.9592	116.277	86.2054	62.9263	1022.51	98.8233	4.14888	2.05272	0.440786	0.988862
pos_3416	#N/A	Multicaulisin	0.0217976	5.09748e-08	43.1997	12.4712	9.61946	242.567	6.12329	2.61431	0.44079	0.838523
pos_3901	C22119	3beta-Hydroxyergosta-7,24(24(1))-dien-4alpha-carboxylate	488.587	179.622	187.711	320.848	33.9227	163.488	0.605499	-0.723803	0.441193	0.831362
pos_4266	C21247	2-Amino-5-epi-valiolone	128.906	32.3527	21.5444	19.9146	45.0252	19.8978	0.464092	-1.10752	0.441687	0.883364
pos_5280	#N/A	Dipyridamole	5.09748e-08	567.421	5.09748e-08	5.09748e-08	5.09748e-08	27.748	0.048902	-4.35396	0.441987	1.04074
pos_6629	#N/A	LysoPE 17:0	9.01085	138.663	32.377	36.8788	13.2387	15.9573	0.366979	-1.44623	0.442488	1.01132
pos_5857	C00468	Estrone	49.0147	173.741	90.8412	42.097	783.16	148.402	3.10481	1.63451	0.44263	0.957395
pos_2571	C00079	L-Phenylalanine	61.111	72.3708	41.1539	29.676	205.956	87.1362	1.84824	0.88615	0.442721	0.934976
pos_4015	C12626	Kaempferol-3-O-galactoside	24.9905	148.274	26.1629	37.9436	253.27	104.7	1.98526	0.989328	0.443217	0.835767
pos_3728	C01957	Secologanate	98.0048	165.86	151.685	94.5716	330.37	186.935	1.47245	0.558219	0.444503	0.908222
pos_1027	#N/A	PS(16:0/16:0)	7.25559	46.4032	7.53918	3.0448	10.6374	10.5613	0.39615	-1.33588	0.444571	1.02742
pos_609	#N/A	4-Hydroxy-3-methoxymandelate	59.1688	61.1761	335.392	79.2674	229.922	675.758	2.16122	1.11185	0.445541	0.816206
pos_5389	#N/A	12-hydroxy-3Z,6Z-dodecadienoic acid	533.299	827.815	397.491	376.882	2737.42	726.51	2.18401	1.12698	0.445827	0.94594
pos_5488	#N/A	Palmitic amide	1532.15	4421.47	1612.94	3217.91	5467.46	2274.88	1.44851	0.53457	0.446506	0.834469
pos_3833	#N/A	LysoPE 18:4	12.3169	6.88435	4.50825	15.3925	27.3351	1.91141	1.88275	0.912841	0.446661	0.992998
pos_423	#N/A	S-(2-aminoethyl)-L-cysteine	25.1149	20.2378	26.1359	19.6033	68.4505	26.4923	1.6023	0.680142	0.4467	0.978795
pos_1899	C09204	Triptolide	18.7636	50.535	78.8324	36.234	167.273	61.0046	1.78566	0.836457	0.44684	0.926577
pos_5910	C19874	26-Hydroxybrassinolide	146.854	64.8856	12.5689	18.207	52.426	42.8569	0.505954	-0.982922	0.446847	0.919857
pos_5076	#N/A	LysoPC 120	5.09748e-08	280.564	5.09748e-08	6.55872	5.09748e-08	11.2013	0.0633012	-3.98162	0.447823	1.0278
pos_345	#N/A	Homovanillyl alcohol	123.187	131.358	135.184	136.883	221.446	119.778	1.22677	0.29486	0.447859	0.990164
pos_6722	#N/A	PS(18:1(11Z)/19:0)	5.09748e-08	5.09748e-08	0.515895	5.09748e-08	5.09748e-08	8.02168	15.5491	3.95876	0.448308	0.82391
pos_424	C07086	Phenylacetic acid	39.0563	56.2797	64.8763	44.1428	90.8752	65.2943	1.25029	0.322266	0.449102	0.872653
pos_5414	#N/A	7-Acetylbaccatin III	175.011	0.75318	4.78606	5.42339	7.40439	7.02121	0.109936	-3.18527	0.449396	0.888306
pos_1953	#N/A	L-phenylalanyl-L-proline	2040.49	2537.06	2087.89	1836.27	2489.75	1447.49	0.866186	-0.20725	0.449404	0.838892
pos_5183	#N/A	LysoPE 17:1	5.09748e-08	458.297	1.64868	1.97578	5.09748e-08	31.3518	0.0724599	-3.78667	0.449606	1.02704
pos_5362	C01457	Tylosin	62.9737	87.0916	94.1016	85.8288	65.2269	63.0202	0.87676	-0.189746	0.449641	0.822798
pos_6165	#N/A	LysoPG 16:0	5.09748e-08	1.06932	0.103568	0.217	5.09748e-08	5.09748e-08	0.185013	-2.4343	0.449686	0.993814
pos_2204	#N/A	Androsin	187.015	74.3333	78.7986	71.6596	88.2528	77.1226	0.696861	-0.521058	0.449796	0.877382
pos_5106	#N/A	hydroxymethyl-dCDP	5.09748e-08	225.051	5.09748e-08	5.09748e-08	5.09748e-08	15.3162	0.0680563	-3.87713	0.449861	1.02669
pos_716	#N/A	Phosphatidylethanolamine 16_1-18_1	473.404	368.955	1247.74	308.193	12647.3	525.171	6.44977	2.68925	0.450166	0.979072
pos_6025	C20121	trans,trans-Farnesyl phosphate	152.822	140.541	93.6531	141.889	267.178	112.817	1.34848	0.431334	0.450169	0.934404
pos_5211	C11995	Neomethymycin	5.09748e-08	241.766	5.09748e-08	5.09748e-08	5.09748e-08	17.0537	0.0705379	-3.82546	0.450895	1.02484
pos_6682	#N/A	DG(16:0/18:3(9Z,12Z,15Z)/0:0)[iso2]	2653.51	3313.3	3859.05	1977.46	62456.6	1670.18	6.72757	2.75009	0.45131	0.975394
pos_1368	C06318	(3S,4R)-3,4-Dihydroxycyclohexa-1,5-diene-1,4-dicarboxylate	31300.1	42721.5	30841.2	33159.2	77877.3	34853.2	1.39124	0.476376	0.451413	0.924359
pos_861	#N/A	Ziyuglycoside II	5.09748e-08	10.1249	5.09748e-08	0.733375	5.09748e-08	5.09748e-08	0.0724327	-3.78722	0.451686	1.01225
pos_1407	C07131	thiabendazole	11200.1	15412.9	11058.4	11866.9	27969	12566.1	1.39103	0.476153	0.451687	0.921961
pos_734	C02094	β-Carotene	32.9689	23.8811	18.7891	28.594	63.953	20.5438	1.49514	0.580279	0.45223	0.958208
pos_3016	#N/A	Citroside A	41.9751	28.3563	36.6287	26.7838	12.7342	42.6407	0.768124	-0.380589	0.452373	0.922517
pos_5883	#N/A	PE(12:0/16:0)	5.09748e-08	56.1428	0.534631	2.56975	5.09748e-08	2.45114	0.0885873	-3.49676	0.45289	1.01687
pos_5433	C05960	15-Keto-prostaglandin F2alpha	659.476	1734.87	500.808	626.815	5564.14	1088.79	2.51446	1.33025	0.453564	0.919894
pos_4441	#N/A	Saikosaponin S	8.21485	8.35007	3.66281	19.4706	5.09748e-08	18.313	1.86791	0.901424	0.453646	0.832589
pos_4326	#N/A	5'-[(3-aminopropyl)methylamino]-5'-deoxyadenosine	0.0685221	0.660218	0.127424	1.08276	0.301699	0.28485	1.94976	0.963296	0.45391	0.829339
pos_5860	#N/A	9-[6(S),9-diamino-5,6,7,8,9-pentadeoxy-beta-D-ribo-nonafuranosyl]-9H-purin-6-amine	1.73592	11.1443	4.60287	2.69833	44.2393	7.11265	3.09157	1.62834	0.454052	0.927974
pos_4833	C16568	Homotrypanothione disulfide	2524.47	637.895	401.551	1308.57	42.8039	230.086	0.443743	-1.1722	0.454466	0.813519
pos_4909	#N/A	LysoPC 20:5	5.09748e-08	187.798	15.2008	17.3048	5.09748e-08	19.2684	0.180165	-2.47261	0.454511	1.01341
pos_6894	#N/A	Docosanamide	103.668	32.856	85.0956	54.5392	763.999	55.1446	3.94226	1.97902	0.455124	0.972776
pos_5344	C00130	Inosinic acid	5.09748e-08	6.62147	16.0049	11.3026	4.54945	27.42	1.91246	0.935431	0.455343	0.774556
pos_1058	C06573	Amphotericin B	27.2641	5.09748e-08	5.09748e-08	5.09748e-08	5.09748e-08	333.786	12.2427	3.61385	0.455574	0.807131
pos_4450	C01494	Ferulic acid	5.4042	14.884	15.7748	6.97146	18.1957	29.9764	1.52909	0.612669	0.455784	0.76679
pos_1385	C01801	2-deoxy-D-ribose	5905.19	5342.75	5106.11	5271.28	11497.6	5286.8	1.34864	0.431501	0.456374	0.960964
pos_975	#N/A	Nigaichigoside F1	394.839	843.058	278.866	788.523	920.199	387.955	1.38234	0.467107	0.45712	0.827419
pos_74	C06178	1-Methylpyrrolinium	120.383	179.818	180.399	150.507	320.204	162.494	1.31753	0.397836	0.457267	0.910602
pos_425	C06202	Salicylaldehyde	47.9721	54.7433	80.3505	46.0379	106.176	81.5834	1.27712	0.352898	0.458056	0.86646
pos_1270	C12635	Kaempferol 3-sophorotrioside	3.49996	5.09748e-08	5.09748e-08	5.09748e-08	5.09748e-08	39.9055	11.4017	3.51118	0.458131	0.801941
pos_6265	C21573	4-Keto-2-undecylpyrroline	2734.43	961.162	1956.09	1209.15	8654.65	2192.16	2.13316	1.093	0.458946	0.951267
pos_2623	C20607	Tryprostatin A	93.1478	30.4651	31.1761	58.2378	5.09748e-08	30.6803	0.574447	-0.799753	0.459429	0.806755
pos_4129	C21411	(1R,10aS)-1,4,10,10a-Tetrahydrophenazine-1-carboxylate	22.3051	0.534571	1.15863	4.48969	5.09748e-08	5.09748e-08	0.187084	-2.41825	0.460982	0.842203
pos_347	#N/A	Fructosamine	701.3	371.686	327.953	382.049	359.553	340.816	0.772638	-0.372136	0.462985	0.861596
pos_6672	#N/A	Ricinoleic acid methyl ester	511.679	822.262	558.189	566.166	4730.56	411.581	3.01687	1.59305	0.463565	0.945829
pos_3223	#N/A	N-Feruloylputrescine	148.376	121.852	130.66	151.761	39.426	119.489	0.77497	-0.367788	0.465083	0.890566
pos_6696	#N/A	IPC 20:0;3/24:0;0	19.8645	40.6907	137.502	12.6047	998.321	52.5637	5.36961	2.42482	0.465393	0.946023
pos_589	C00559	2'-Deoxyadenosine	46.5175	9.26508	7.49291	8.73033	10.0248	10.379	0.460434	-1.11893	0.465505	0.864133
pos_151	#N/A	Choline hydroxide solution	1771.78	1829.66	1720.08	1630.69	3491.34	1795.21	1.29986	0.378354	0.465569	0.933882
pos_3427	C01512	Loganate	69.871	14.4257	3.35538	4.15561	22.4275	5.42698	0.365194	-1.45326	0.466271	0.836851
pos_778	#N/A	PS(18:1(11Z)/16:1(9Z))	0.981413	5.09748e-08	1.33819	0.263401	17.4898	5.09748e-08	7.65354	2.93613	0.467924	0.949317
pos_2026	#N/A	linarionoside A	64.333	39.0416	33.269	42.3589	2.2691	49.3121	0.687482	-0.540606	0.468343	0.8715
pos_2793	#N/A	Capsianoside I	163.443	178.912	169.305	202.361	25.9269	145.023	0.729608	-0.454808	0.468679	0.914782
pos_181	C02991	L-Rhamnono-1,4-lactone	50.5364	69.8235	70.4751	39.1796	117.844	96.6029	1.32903	0.410377	0.470597	0.829873
pos_5431	C16309	Traumatin	43.2362	106.914	37.6413	36.0463	302.834	71.798	2.18689	1.12888	0.471159	0.878884
pos_5759	C09390	Cephaeline	77.6618	265.713	148.077	167.065	233.865	239.697	1.30354	0.382435	0.471457	0.73922
pos_56	C20313	N-Hydroxy-L-valine	483.949	370.06	406.951	475.696	891.766	335.981	1.35091	0.433931	0.471713	0.955204
pos_556	#N/A	N-acetyl-D-proline	8.8421	1.79747	7.59659	5.44733	5.09748e-08	5.93753	0.624302	-0.679684	0.473819	0.772575
pos_2302	C01494	Ferulate	29.9497	18.4368	14.0992	13.4302	10.7579	23.6804	0.766072	-0.384448	0.474205	0.866205
pos_5325	#N/A	Bilirubin diglucuronide	128.637	28.6463	137.761	6.23919	142.158	12.3274	0.544748	-0.87634	0.474323	0.700528
pos_6574	#N/A	cis-3-Hexenyl hexanoate	847.418	6520.05	2067.65	6643.68	4126.91	3462.38	1.50851	0.593126	0.475282	0.769742
pos_5650	C00836	Sphinganine	4290.6	14576.1	4750.64	10563.8	17065.8	6655.88	1.45171	0.537752	0.476233	0.78266
pos_6662	#N/A	Protopanaxtriol	45.1749	54.534	49.7798	43.4444	110.665	50.9279	1.37159	0.455849	0.476366	0.902302
pos_6819	#N/A	2,3-Bis(3-hydroxytetradecanoyl)-beta-D-glucosaminyl 1-phosphate	159.444	77.9794	83.706	122.293	328.436	75.8035	1.63962	0.713365	0.47699	0.922255
pos_5316	#N/A	Hexylglutathione	34.9912	31.4081	72.2718	44.1386	45.7325	108.535	1.43077	0.516789	0.477175	0.757774
pos_4516	#N/A	N-Formyl-L-tyrosine	24.2708	85.4464	33.4667	44.0676	197.887	39.3866	1.96489	0.974449	0.477362	0.859594
pos_268	C00242	Guanine	1274.17	1322.56	1406.91	1081.91	1362.76	1323.42	0.941162	-0.0874844	0.478128	0.848243
pos_6674	#N/A	3,16-Dihydroxylanosta-7,24-dien-21-oic acid Gamma-lactone (Kulolactone)	31.46	41.3944	30.8582	31.4411	79.1714	33.6811	1.39128	0.476416	0.478144	0.883528
pos_266	C12109	AminoDHQ	103.849	77.3679	155.408	70.0195	157.012	245.997	1.40521	0.490783	0.478586	0.778366
pos_5151	#N/A	Gancaonin Q	431.866	196.349	426.33	391.9	307.397	679.952	1.30791	0.387261	0.478625	0.773368
pos_4264	C12458	3-Dimethylallyl-4-hydroxybenzoate	66.5757	66.2682	50.5177	60.8158	130.471	55.1315	1.34389	0.426419	0.479061	0.899323
pos_6397	C04824	Lipid X	5.09748e-08	126.922	4.26413	8.80611	3.67185	10.9741	0.17877	-2.48383	0.479211	0.967999
pos_5407	C21263	6'''-Deamino-6'''-oxoparomomycin II	219.04	19.2295	5.09748e-08	46.6409	2.30468	7.70467	0.237757	-2.07244	0.4801	0.819067
pos_1716	C12423	Aklaviketone	5.09748e-08	5.09748e-08	3.65213	5.09748e-08	25.314	5.09748e-08	6.93129	2.79312	0.483114	0.916866
pos_2543	#N/A	Ser Val Phe	81.75	95.3369	73.6259	106.163	20.5704	60.19	0.745569	-0.423587	0.483637	0.863506
pos_52	C00253	Nicotinic acid	23.9911	8.84762	5.34748	14.8116	1.22896	5.81855	0.572436	-0.804815	0.483643	0.770847
pos_3127	#N/A	Capsianoside IV	13.0553	14.3416	24.2238	18.8068	5.09748e-08	16.5105	0.684171	-0.54757	0.483878	0.810804
pos_3677	#N/A	methyl-1,4-benzoquinol	29.5016	18.2662	13.0778	14.4373	22.2439	10.1699	0.769998	-0.377073	0.484019	0.739313
pos_6079	C00473	Retinol	76.4694	73.968	75.306	65.0092	163.421	76.642	1.35141	0.434469	0.484111	0.903523
pos_4512	#N/A	CDP-DG(16:0/18:2(9Z,12Z))	70.626	36.3653	6.24979	51.783	5.09748e-08	3.73156	0.490233	-1.02846	0.48452	0.766534
pos_1464	C00864	Pantothenate	55.6614	48.8743	62.559	46.4278	161.677	53.9279	1.56817	0.649082	0.485257	0.911059
pos_5987	#N/A	LysoPC 18:1(2n isomer)	2801.51	449.221	140.68	270.03	639.604	342.521	0.369214	-1.43747	0.486156	0.818289
pos_1434	C20571	alpha-1,5-L-Arabinotriose	5.09748e-08	5.09748e-08	7.34483	5.09748e-08	5.09748e-08	1.11123	0.151294	-2.72457	0.486345	0.795714
pos_457	C07537	Ethylmorphine	37.7891	14.9822	6.54618	24.1369	5.09748e-08	8.16449	0.54455	-0.876864	0.48794	0.767257
pos_3772	#N/A	PI(12:0/14:0)	469.237	361.275	282.694	489.034	72.2468	235	0.715304	-0.483371	0.488877	0.80205
pos_6726	C02494	1-Methyladenosine	146027	3.85814e+07	9.67119e+06	1.44188e+06	1.04553e+07	7.22756e+06	0.39515	-1.33953	0.489782	0.925803
pos_482	C00423	trans-Cinnamic acid	2645.58	2758.8	2723.99	2412.19	4120.85	2876.8	1.15765	0.211204	0.490632	0.868493
pos_6789	#N/A	PS(18:1(11Z)/14:0)	47.2219	37.2998	55.0667	36.0188	151.172	45.294	1.6655	0.735956	0.490848	0.900304
pos_6719	#N/A	Arjunetin	1.65627	32.4372	12.9537	12.8184	44.8478	19.4418	1.63895	0.712773	0.49249	0.739775
pos_5552	#N/A	Isopropyl myristate	75.817	207.352	91.8789	141.648	251.156	115.178	1.35445	0.437708	0.492503	0.752897
pos_5632	#N/A	2-pentylfuran	15.6923	192.767	93.762	60.8919	312.577	135.176	1.68302	0.751052	0.494736	0.752058
pos_3185	#N/A	Indole-3-Carbinol	36.8467	36.5992	47.2355	24.2536	84.5654	55.3196	1.3601	0.443711	0.494841	0.839733
pos_4885	C07304	Deacetylisoipecoside	81.0849	5.09748e-08	5.09748e-08	7.00154	5.09748e-08	6.9672	0.172273	-2.53723	0.495161	0.803522
pos_6198	C06541	Deserpidine	141.959	3907.77	1869.41	293.29	1310.28	1564.21	0.535176	-0.901915	0.495724	0.905368
pos_4185	#N/A	Cyclo(Tyr-Leu)	6.88644	5.80621	3.27746	11.4579	5.09748e-08	16.9386	1.7781	0.830337	0.495978	0.732435
pos_239	#N/A	D-Pipecolic acid	1352.6	1131.56	1135.03	430.828	1500.47	918.407	0.787388	-0.344853	0.496767	0.801129
pos_3246	C02718	N-Formiminoglycine	38.6075	43.9339	38.0581	42.303	38.9508	29.2548	0.916327	-0.126066	0.496902	0.740721
pos_3566	C20940	L-Dihydroanticapsin	47.0774	34.2715	24.3071	51.7137	5.09748e-08	14.782	0.62936	-0.668042	0.497664	0.777655
pos_2232	C03677	4,21-Dehydrogeissoschizine	78.6814	36.8009	80.0572	100.179	49.1374	93.9249	1.24395	0.314931	0.500155	0.792696
pos_3213	#N/A	Lactucopicrin	845.882	387.24	277.07	284.706	462.453	330.829	0.713808	-0.486393	0.500352	0.778776
pos_6375	C05466	Glycochenodeoxycholate	17.6937	6.94498	16.1042	6.15844	90.811	11.028	2.6507	1.40638	0.500433	0.883986
pos_5512	C15802	6-Deoxocastasterone	310.664	989.274	348.258	635.908	1173.74	505.642	1.40474	0.490304	0.500602	0.733747
pos_206	C00385	Xanthine	1265.3	2644.24	1768	1053.74	6303.07	2233.74	1.68921	0.756348	0.50156	0.820211
pos_191	C16675	7-Aminomethyl-7-carbaguanine	18.7561	9.86779	15.8486	10.7735	14.4222	12.719	0.852542	-0.230157	0.501963	0.706032
pos_4287	#N/A	Ribosyladenosine	151.806	48.9774	32.1078	43.0394	67.7638	30.0141	0.604649	-0.725831	0.503043	0.75521
pos_448	C08057	D-cycloserine	24515	33981.8	27164.9	28471.5	40537.2	27820	1.13036	0.176785	0.503454	0.759588
pos_6166	C20437	Fumigaclavine B	1.77865	1.10878	5.09748e-08	0.666839	0.824013	0.0960277	0.549582	-0.863592	0.503493	0.772579
pos_6996	C10062	Gambogic Acid	12.9134	1290.83	244.482	186.893	109.737	296.037	0.382803	-1.38533	0.5037	0.92282
pos_1233	C05952	Leukotriene E4	63.4495	35.0442	63.8539	63.3282	2.02011	49.5258	0.707581	-0.499032	0.503736	0.759615
pos_1037	C20531	13-Desoxypaxilline	274.765	312.502	777.447	117.718	1049.52	961.009	1.55948	0.641069	0.504809	0.76153
pos_3965	C16427	Isopentenyl adenosine	61.4573	19.6537	98.5588	33.5765	10.2011	71.895	0.643806	-0.635301	0.505278	0.738708
pos_441	#N/A	DL-Leucine	58.126	57.4138	63.4698	46.1174	116.321	66.9032	1.28117	0.357463	0.505286	0.84802
pos_5375	C06424	myristic acid	609.351	1672.58	1050.41	970.169	1730.12	1474.02	1.25267	0.325001	0.505646	0.67663
pos_6446	C17733	7-Oxateasterone	111.531	121.481	102.075	105.029	234.381	101.336	1.31532	0.395411	0.505988	0.856019
pos_654	C20536	Terpendole E	0.549542	0.289969	0.19024	5.09748e-08	0.622962	1.37316	1.93845	0.954903	0.506248	0.707515
pos_5779	#N/A	ent-16beta-Methoxy-19-kauranoic acid	1154.95	1464.78	895.573	676.711	2938.63	1504.08	1.45632	0.542332	0.506595	0.793721
pos_4521	#N/A	Citrusin I	95.467	5.09748e-08	4.55285	15.2228	5.09748e-08	9.82441	0.250423	-1.99756	0.506798	0.772492
pos_4679	C17588	6'''-Deamino-6'''-hydroxyneomycin C	103.421	57.1488	13.2905	19.0942	324.874	62.2178	2.33628	1.22421	0.506815	0.833759
pos_5830	C16223	(-)-Medicocarpin	39.0915	196.02	264.605	42.5824	48.2066	216.787	0.615502	-0.700165	0.507362	0.821787
pos_569	#N/A	Pinosylvin dimethyl ether	284.86	274.874	256.475	232.697	447.141	290.14	1.18839	0.249014	0.508502	0.831525
pos_833	C08835	ponasterone A	2.25481	10.164	56.043	5.18859	246.397	8.88041	3.80453	1.92772	0.508871	0.863841
pos_1630	C01527	Scopolin	5.09748e-08	5.09748e-08	5.09748e-08	5.09748e-08	5.09748e-08	29.2078	1.90995e+08	27.509	0.42265	0.873671
pos_3061	#N/A	gamma-Tomatine	23.42	71.6819	110.483	100.043	60.9405	109.402	1.3152	0.395285	0.50984	0.730893
pos_6394	#N/A	IPC 18:0;3/24:0;2	5.09748e-08	4.9205	0.202103	1.11481	17.3072	0.129475	3.62149	1.85658	0.51058	0.817972
pos_5438	#N/A	Ser Ser Ser Ile	1744.99	1584.65	1809.16	1211.28	2310.56	2653.38	1.20168	0.265059	0.51143	0.743462
pos_5848	C14766	9-OxoODE	836.514	9961.45	2468.91	2287.27	14644.4	6295.3	1.75075	0.807973	0.512607	0.701813
pos_1976	C14085	2-Hydroxy-8-methylchromene-2-carboxylate	16.5795	12.3485	46.3369	3.91679	63.3304	55.2321	1.62731	0.70249	0.513453	0.756359
pos_6376	C21200	N-3-Hydroxyoctanoyl-L-homoserine lactone	5.09748e-08	208.269	32.6728	36.7267	13.9488	37.5826	0.366305	-1.44888	0.514387	0.89911
pos_4183	C09961	Gentianamine	2.32456	9.28198	5.09748e-08	5.09748e-08	4.89445	25.5297	2.6213	1.39028	0.514821	0.637495
pos_53	#N/A	Nicotinamide ribotide	11.6226	2.2972	5.09748e-08	3.70296	5.09748e-08	1.78029	0.393918	-1.34403	0.517018	0.759196
pos_2014	C05768	Coproporphyrinogen I	19.0743	25.8215	25.3372	24.7357	5.09748e-08	25.6598	0.717548	-0.478853	0.517497	0.845758
pos_467	C13624	Bisphenol A	76.7349	55.6062	73.0523	66.4179	65.5023	57.7704	0.923547	-0.114743	0.518429	0.626671
pos_55	#N/A	2-Pyrrolidineacetic acid	838.455	841.156	848.473	794	1649.49	761.899	1.26791	0.342456	0.518599	0.850973
pos_4704	C14723	Rifamycin Z	73.5228	26.2049	11.6472	4.1686	45.4011	13.8222	0.569176	-0.813054	0.520921	0.703855
pos_6240	#N/A	Ethyl 9-hexadecenoate	19.6115	11.8519	15.8727	14.8318	36.1888	13.5307	1.36368	0.4475	0.52206	0.847022
pos_3681	C05177	Berbamunine	249.499	71.3588	74.0481	112.711	52.0855	92.4685	0.651458	-0.618256	0.523264	0.73516
pos_1251	C12623	trans-2,3-Dihydroxycinnamate	37.0267	45.3613	276.3	46.5949	140.767	533.03	2.00841	1.00605	0.525087	0.672853
pos_6233	C05202	3'-Hydroxy-N-methyl-(S)-coclaurine	5.09748e-08	2076.85	404.545	351.008	55.4049	610.862	0.409961	-1.28644	0.526505	0.878915
pos_5549	C11957	Avermectin B2b monosaccharide	5.09748e-08	21.7644	7.81001	3.56024	18.3681	27.0457	1.65596	0.727667	0.527669	0.591617
pos_3324	C08620	Cyanidin 3-O-rutinoside	23.4049	471.48	119.144	60.528	111.36	131.544	0.494166	-1.01693	0.527863	0.874484
pos_2955	#N/A	N',N''-Diferuloylspermidine	94.5239	30.7571	48.686	52.5709	27.8112	49.1105	0.744351	-0.425944	0.528246	0.703877
pos_1194	#N/A	Myricanol	57.813	6.29912	12.9961	31.2101	5.09748e-08	6.28258	0.486234	-1.04028	0.528961	0.668469
pos_5358	C14804	1-Nitro-7-glutathionyl-8-hydroxy-7,8-dihydronaphthalene	34.501	208.977	56.6054	127.242	197.091	106.334	1.43516	0.521211	0.52997	0.675632
pos_972	#N/A	PG(17:0/17:0)	38.0844	4.8189	50.2661	0.737488	233.475	26.2472	2.79555	1.48313	0.530029	0.827352
pos_3851	C20699	6''-O-Carbamoylkanamycin A	231.859	309.593	281.522	278.508	95.1112	299.506	0.817918	-0.289972	0.530055	0.829889
pos_81	C01037	7,8-Diaminononanoate	343.88	382.233	414.393	263.407	806.833	433.102	1.31814	0.398499	0.53059	0.792525
pos_5662	#N/A	12-Oxo-phytodienoic acid	115.962	189.08	39.778	71.9821	395.152	114.23	1.68599	0.7536	0.531166	0.739756
pos_3487	#N/A	Bartsioside	92.395	77.6409	49.5689	43.721	127.032	108.687	1.27247	0.347627	0.531796	0.684311
pos_6864	#N/A	25-Hydroxy-6,19-dihydro-6,19-ethanovitamin D3	1059.44	2737.91	2954.72	599.383	3064.14	8091.92	1.74101	0.799928	0.532702	0.644577
pos_6600	C05774	Cobinamide	5.09748e-08	524.66	24.8045	133.616	5.09748e-08	29.7354	0.297291	-1.75005	0.533164	0.843374
pos_4406	#N/A	DL-Pipecolic acid	1.04905	3.62131	5.09748e-08	1.41582	5.09748e-08	0.78632	0.471515	-1.08463	0.534201	0.835851
pos_5	C07649	5-FU	13.7425	7.88051	5.28727	11.1182	11.0584	10.321	1.20763	0.272176	0.534583	0.773722
pos_1908	C06690	Candicidin D	129.111	224.62	295.16	36.2839	64.1821	328.6	0.661231	-0.596775	0.534937	0.812546
pos_201	C02170	Methylmalonic acid	2957.32	4004.83	3362.15	2283.37	8291.33	3782.01	1.39058	0.475683	0.535686	0.771133
pos_5377	C00908	Gentamicin C1a	49.8022	18.3934	5.09748e-08	9.38937	5.09748e-08	24.7684	0.50088	-0.997464	0.536009	0.769382
pos_213	C05300	16alpha-Hydroxyestrone	111.464	126.24	109.876	74.1091	255.847	136.269	1.34135	0.423683	0.536066	0.768944
pos_5403	#N/A	alpha-hydroxy myristic acid	1.23692	13.8499	2.50647	2.29342	4.06852	2.3199	0.493475	-1.01895	0.53707	0.842804
pos_5954	#N/A	PC(16:0/0:0)[U] / PC(16:0/0:0)[rac]	14487.1	6836	2644.67	3071.21	9346.65	3225.33	0.652676	-0.615561	0.53748	0.683205
pos_5320	#N/A	Brassica napus non-fluorescent chlorophyll catabolite 3	53.6101	5.09748e-08	2.63088	2.48192	8.97882	6.13549	0.312872	-1.67635	0.537808	0.714457
pos_5422	C14814	11,14,15-THETA	135.861	188.911	295.955	156.874	247.439	378.491	1.26111	0.334693	0.538319	0.644205
pos_82	#N/A	L-Arginine monohydrochloride	16.5065	17.065	8.43841	8.52006	51.7094	12.2973	1.72642	0.787786	0.540325	0.776376
pos_5329	#N/A	Pro Pro Gln Phe	49.4827	63.9508	3.76908	30.6777	5.09748e-08	42.0368	0.620417	-0.68869	0.542504	0.811304
pos_4598	C03758	Dopamine	4.95822	3.19015	16.018	0.870165	8.29256	5.70702	0.615308	-0.700619	0.544769	0.641317
pos_3092	C11965	Avermectin B1b monosaccharide	508.671	1039.59	1029.49	1003.73	410.47	677.76	0.811543	-0.30126	0.545221	0.709117
pos_1433	#N/A	Sarcaglaboside B	44.1535	33.9854	40.7779	47.1856	6.42311	38.2557	0.77251	-0.372374	0.545299	0.743952
pos_3807	C11460	dTDP-4-oxo-5-C-methyl-L-rhamnose	5.09748e-08	5.09748e-08	4.96811	18.2945	5.09748e-08	5.09748e-08	3.6824	1.88065	0.54662	0.792112
pos_3189	C12432	Carminomycin	3.45787	3.66717	0.936917	0.364888	15.66	2.40611	2.28617	1.19293	0.54772	0.761728
pos_5503	C12144	Phytosphingosine	277.2	865.807	251.792	585.386	934.351	382.839	1.36405	0.447896	0.548063	0.656571
pos_1546	C12153	Epothilone A	134.617	104.755	112.452	146.635	29.7013	101.693	0.790248	-0.339623	0.549371	0.722759
pos_6348	C11969	6,8a-Seco-6,8a-deoxy-5-oxoavermectin ''2a'' aglycone	5.09748e-08	10.021	0.64058	0.528359	1.35667	1.82963	0.348416	-1.52112	0.54956	0.841318
pos_219	#N/A	Delphinidin 3-O-(acetylglucoside)	77.2772	85.3389	113	37.7616	188.195	146.358	1.35085	0.433863	0.550275	0.709104
pos_1386	C00632	3-Hydroxyanthranilic acid	42.5057	26.6365	32.7085	31.9058	81.5229	26.3325	1.37222	0.456508	0.55037	0.799952
pos_5894	#N/A	3-Hexaprenyl-4-hydroxy-5-methoxybenzoic acid	1679.69	182714	9111.14	13980.8	29793.6	23526.2	0.347799	-1.52368	0.550999	0.832459
pos_2375	C00642	4-Hydroxyphenylacetic acid	1.97648	3.84657	16.6091	2.61818	2.90583	53.1088	2.61379	1.38614	0.551463	0.625761
pos_4701	C11961	6,8a-Seco-6,8a-deoxy-5-oxoavermectin ''1b'' aglycone	9.95202	32.9063	25.6352	50.0993	5.09748e-08	58.007	1.57834	0.658412	0.552488	0.617567
pos_5013	#N/A	5-Amino-6-ribitylamino uracil	8.37624	5.26354	5.09748e-08	5.09748e-08	5.09748e-08	7.06373	0.517877	-0.949319	0.553607	0.772285
pos_5543	#N/A	trans-2,4-Nonaidenal	245.652	616.509	80.8797	273.373	1017.45	240.923	1.62426	0.699787	0.553891	0.677786
pos_2226	C05557	Isopenicillin N	3058.02	1571.24	568.871	452.366	2332.33	583.807	0.648022	-0.625885	0.554213	0.644328
pos_162	C20854	Monacolin J acid	39.8454	17.037	19.5411	28.6659	74.9791	13.1087	1.52772	0.61138	0.555316	0.787415
pos_62	C20982	9-(Dimethylallyl)-5,10-dihydrophenazine-1-carboxylate	65.1687	88.2455	67.0209	190.023	62.1206	59.4649	1.41361	0.49938	0.555318	0.75286
pos_588	C05944	Pantothenol	0.710449	85.5798	5.09748e-08	2.65468	11.4459	12.2504	0.305375	-1.71135	0.555348	0.829703
pos_4039	C19865	Soyasaponin III	7.93625	29.5718	42.4661	26.0528	10.8778	107.67	1.80809	0.85447	0.555485	0.601019
pos_3209	C00308	Canavanine	5.09748e-08	5.09748e-08	2.06858	7.13532	5.09748e-08	5.09748e-08	3.44938	1.78634	0.556662	0.77388
pos_6948	#N/A	N-Oleoylethanolamine	15.9349	4.66515	5.54522	11.2131	20.2006	5.49721	1.41176	0.497497	0.557714	0.761795
pos_2269	C18079	Isoscopoletin	5.09748e-08	5.09748e-08	2.48929	5.09748e-08	5.09748e-08	8.47854	3.406	1.76808	0.55871	0.615367
pos_718	#N/A	PS(16_0_16_0)	376.078	498.54	256.36	311.081	341.035	333.075	0.871097	-0.199095	0.559805	0.813362
pos_2308	#N/A	Pro Phe Phe Lys	403.499	439.63	498.76	534.341	157.997	416.181	0.826089	-0.275631	0.560221	0.719955
pos_4232	#N/A	S-tubercidinylhomocysteine	99.6499	51.195	14.1538	19.7585	71.7036	14.5877	0.642731	-0.637714	0.560395	0.635151
pos_3954	#N/A	6H-Dibenzo[a,g]quinolizinium	125.526	78.0477	77.9677	126.457	8.74569	72.9464	0.739318	-0.435733	0.563594	0.670421
pos_5980	C06427	(9Z,12Z,15Z)-Octadecatrienoic acid	51.6168	139.246	78.7377	58.5095	231.674	93.8168	1.42433	0.510283	0.564419	0.667362
pos_3267	C12152	Niddamycin	68.9287	20.6974	21.9259	40.8475	5.09748e-08	32.7446	0.659711	-0.600094	0.566764	0.64791
pos_430	C05548	6-Acetamido-2-oxohexanoate	20.01	27.3689	32.2428	22.0908	38.9168	29.9421	1.14227	0.191908	0.567599	0.663793
pos_6638	#N/A	PI(14:1(9Z)/18:0)	10.7697	5.09748e-08	5.09748e-08	3.35061	5.09748e-08	5.09748e-08	0.311114	-1.68448	0.568548	0.633539
pos_6560	#N/A	Alnusonol	87998.7	1.65315e+06	267918	606923	131359	255336	0.494568	-1.01576	0.56974	0.77234
pos_338	#N/A	Nicotine-N-glucoside	12.7206	19.2825	21.8611	23.1198	4.83582	14.5968	0.789995	-0.340084	0.5709	0.670641
pos_5981	C05655	5-(2'-Carboxyethyl)-4,6-dihydroxypicolinate	5.09748e-08	23.4207	13.5636	8.8385	31.4738	14.4408	1.48044	0.566027	0.571156	0.615153
pos_225	#N/A	Ser Pro	150.555	190.737	220.02	144.378	319.351	204.076	1.18972	0.250623	0.57206	0.694302
pos_1807	C11962	5-Oxoavermectin ''1b'' aglycone	399.13	557.629	577.959	521.327	333.781	523.893	0.898536	-0.154351	0.573061	0.701447
pos_4196	#N/A	6a,7-Dihydroxymaackiain	29.1244	789.391	19.9449	53.7251	2138.51	66.183	2.69353	1.4295	0.574697	0.684942
pos_5559	C13637	4-Ethylphenol	62.887	68.4823	26.0424	36.8954	48.9303	44.7452	0.829486	-0.26971	0.575302	0.75399
pos_5595	C04785	13(S)-HPOT	539.728	1637.27	651.449	541.675	874.14	712.023	0.752299	-0.410622	0.576962	0.768558
pos_6512	#N/A	LPA(16:0/0:0)	4212.37	9860.87	8003.66	4986.19	17018	7634.33	1.34252	0.424939	0.577293	0.661524
pos_4412	#N/A	N1-(alpha-D-ribosyl)-5,6-dimethyl-benzimidazole	37.4273	82.3712	101.283	65.9861	95.5804	99.8278	1.18235	0.241652	0.578065	0.610134
pos_4295	C22167	Glandicoline B	109.884	17.5983	17.2488	61.3458	5.09748e-08	17.214	0.542798	-0.881512	0.578568	0.600411
pos_2925	#N/A	PI(22:0/0:0)	264.844	332.511	389.737	394.726	133.041	300.961	0.839565	-0.252286	0.579171	0.663544
pos_5666	#N/A	(2S,3S,4R)-2-aminoicosane-1,3,4-triol	3177.27	13535.9	3649.53	9627.42	13220.5	5031.54	1.36914	0.453271	0.579969	0.608199
pos_1321	C20942	Bacilysin	20.181	43.8107	53.6918	34.5194	19.3891	41.9675	0.814693	-0.295671	0.580526	0.687364
pos_263	C00575	cAMP	1355.16	1267.8	1858.74	1385.99	862.322	1685.1	0.877659	-0.188268	0.580831	0.652947
pos_2100	#N/A	Pimelylcarnitine	14.6178	15.8374	18.7746	14.6921	6.99786	19.9964	0.846769	-0.23996	0.581126	0.732891
pos_5984	#N/A	PA(18:3(6Z,9Z,12Z)/0:0)	3413.64	12283.7	7184.43	4417.3	20158.3	8214.03	1.433	0.519037	0.582599	0.629101
pos_5786	#N/A	Gingerglycolipid A	1481.26	2483.41	1558.54	913.438	4929.76	2028.4	1.42519	0.51115	0.585034	0.660881
pos_5824	C19623	22-Hydroxydocosanoate	2409.17	15347.1	2506.9	11820.2	14175	3805.29	1.47067	0.556477	0.58515	0.605439
pos_5365	#N/A	Mearnsetin-3-O-rhamnoside (Mearnsitrin)	5.09748e-08	5.09748e-08	5.87099	5.09748e-08	5.09748e-08	17.2098	2.93133	1.55155	0.585875	0.568015
pos_429	C00212	Adenosine	848.511	1532.54	1403.09	643.122	2882.01	1540.34	1.3386	0.42073	0.5861	0.650529
pos_1964	C12413	Urdamycin A	5.09748e-08	3.23513	8.67687	1.86792	5.09748e-08	27.0268	2.42568	1.27839	0.588257	0.554087
pos_5982	C06427	Alpha-Linolenic acid	271.412	862.326	501.195	322.857	1424.48	567.19	1.41567	0.501489	0.589182	0.62294
pos_4336	C04043	3,4-Dihydroxyphenylacetaldehyde	5.09748e-08	5.09748e-08	2.50477	5.09748e-08	5.09748e-08	7.19769	2.8736	1.52286	0.589909	0.561128
pos_4144	C03719	Phenylacetothiohydroximate	3.23443	10.1323	5.09748e-08	6.76087	5.09748e-08	5.09748e-08	0.505798	-0.983366	0.590156	0.669009
pos_1841	#N/A	1-Acetylindole	48.5123	85.2157	76.7005	50.3827	165.76	64.6472	1.33437	0.416159	0.590968	0.673193
pos_5315	C16586	2-Phenyl-1,3-propanediol monocarbamate	30.8554	68.4038	30.762	72.7079	40.8551	44.6358	1.21671	0.282991	0.591497	0.557573
pos_309	C03404	L-Tyrosine methyl ester	130.301	121.196	98.9195	115.276	160.914	108.126	1.09674	0.13322	0.591635	0.662689
pos_7047	#N/A	LysoPC 161	0.930443	1.68881	1.39812	0.992859	2.64385	1.36962	1.24617	0.317503	0.592204	0.635826
pos_339	C17587	2'''-N-Acetyl-6'''-deamino-6'''-hydroxyneomycin C	109.749	126.645	100.859	163.324	34.8945	65.7041	0.782566	-0.353715	0.594679	0.638641
pos_4638	C21405	(4aS,10bR)-Noroxomaritidine	856.1	1092.05	1512.3	885.031	849.817	1305.73	0.878667	-0.186612	0.595201	0.647155
pos_6668	#N/A	Meliasenin D	31.0081	184.952	68.9143	48.8365	215.136	135.689	1.40294	0.488456	0.597022	0.535183
pos_288	#N/A	Niacin (Nicotinic acid)	642.601	711.603	554.108	456.156	1821.63	474.979	1.44251	0.528584	0.597631	0.693442
pos_411	C16521	Isoprene	112.615	74.1155	78.5307	90.7596	155.566	69.4114	1.19029	0.251311	0.600024	0.707301
pos_978	C15139	D-Homo-17a-oxa-5alpha-androstan-3beta-ol acetate	790.354	4513.65	834.326	2387.34	937.29	413.933	0.609052	-0.715362	0.601441	0.674597
pos_655	#N/A	Asn Lys His Pro	163.018	29.1162	48.4589	32.5449	67.4142	62.615	0.675722	-0.565499	0.601713	0.592979
pos_2639	C00248	Lipoamide	67.0379	27.4385	23.186	23.6447	36.7035	31.3158	0.779043	-0.360225	0.603057	0.603245
pos_3593	#N/A	cinnamoyltyramine	335.059	210.67	197.401	274.717	99.2787	249.999	0.839686	-0.252078	0.603208	0.613643
pos_4980	C06331	2-Methylquinoline-3,4-diol	1331.46	1664.86	990.273	1675.64	900.663	846.786	0.85865	-0.219857	0.60352	0.608007
pos_1796	#N/A	L-Ala-gamma-D-Glu-Dap	1336.72	316.63	552.127	420.498	481.177	729.604	0.739648	-0.435089	0.604609	0.599004
pos_815	C11509	3beta-hydroxy-4beta-methyl-5alpha-cholest-7-ene-4alpha-carbaldehyde	17.18	140.948	154.113	18.5395	154.807	36.3092	0.671453	-0.574642	0.605502	0.575225
pos_2951	C20614	Kanamycin X	163.787	99.2938	196.545	128.93	182.999	210.398	1.13642	0.184495	0.605721	0.617865
pos_5526	C01375	Tacrolimus	4.394	97.6059	55.7816	52.0396	32.9873	147.865	1.47604	0.561734	0.606638	0.455792
pos_1012	#N/A	PS(19:0/14:0)	99.5469	198.743	66.2683	101.55	93.1787	97.6318	0.801958	-0.318401	0.606987	0.73746
pos_6475	#N/A	Kuguaglycoside C	13.0091	67.8325	31.7518	22.8868	87.1614	44.1236	1.36928	0.453417	0.607143	0.546428
pos_6801	C07592	Colchicine	861.562	33564.1	13760.4	1960.79	13591.3	14690.5	0.627621	-0.672035	0.607682	0.711919
pos_6049	C21261	2'''-N-Acetyl-6'''-deamino-6'''-hydroxyparomomycin II	1814.18	234039	39914.5	88011.2	14505.4	41255.7	0.521352	-0.939669	0.609038	0.706772
pos_3889	C18002	5-Ribosylparomamine	38.1478	6.29547	6.39574	24.854	5.09748e-08	4.0635	0.568806	-0.813991	0.609418	0.535972
pos_6351	#N/A	Momordicin IV;Momordicine IV	35.4814	883.781	114.355	114.531	181.349	249.712	0.527847	-0.921809	0.610046	0.737907
pos_5561	C00397	Tobramycin	299.698	164.215	81.2025	156.842	125.402	148.066	0.78939	-0.34119	0.610225	0.631754
pos_6091	#N/A	PS(14:0/16:0)	1.79758	5.09748e-08	5.09748e-08	0.494584	0.21494	5.09748e-08	0.394711	-1.34113	0.610268	0.56153
pos_6565	#N/A	CDP-DG(18:0/20:4(8Z,11Z,14Z,17Z))	3.28035	813.861	102.4	155.577	200.185	105.631	0.501764	-0.994919	0.611104	0.713269
pos_5960	C08606	Neoxanthin	27.9206	5919.87	331.545	613.944	1053.67	1185.84	0.454419	-1.1379	0.612019	0.731371
pos_5343	C00362	dGMP	2.48545	32.6019	62.3635	18.3046	84.119	38.0044	1.44101	0.527083	0.612162	0.612954
pos_5983	#N/A	Leukotriene A3 methyl ester	868.727	2710.34	1447.59	1041.41	4152.49	1671.5	1.3658	0.449746	0.612396	0.576734
pos_4216	C03263	Coproporphyrinogen III	166.818	139.735	84.6469	170.845	35.9231	107.962	0.804526	-0.31379	0.61347	0.612195
pos_948	C13297	Teprenone	25.4947	15.1483	22.4622	15.8345	55.8416	15.1853	1.37645	0.460957	0.618963	0.682281
pos_5457	C16341	2(R)-HPOT	31.2659	104.231	92.1534	25.3649	182.691	103.067	1.36667	0.450664	0.622302	0.559018
pos_1790	C09561	Thapsigargin	165.455	198.338	237.349	182.221	267.72	204.087	1.08798	0.121648	0.622713	0.605271
pos_1339	#N/A	N-hydroxy DAP	12262.2	12233.7	13126.2	11267.5	17255	12307.5	1.08526	0.118045	0.622744	0.653522
pos_2230	#N/A	Peonidin 3-O-(acetylglucoside)	2452.96	1149.36	384.271	319.129	1952.74	433.556	0.678632	-0.559298	0.622745	0.530701
pos_4498	C00445	5,10-Methenyltetrahydrofolate	653.271	1065.4	878.082	863.704	617.401	880.726	0.909532	-0.136804	0.623875	0.664967
pos_5828	#N/A	azetidine-2-carboxylate	211.433	1086.02	246.295	817.718	875.459	380.68	1.34339	0.425881	0.624156	0.533626
pos_2276	C09202	Tripdiolide	1049.12	1341.15	1055.87	1187.83	1088.6	988.45	0.947404	-0.0779485	0.624583	0.609391
pos_3882	#N/A	LysoPC(20:4(8Z,11Z,14Z,17Z))	399.115	302.719	256.706	334.823	242.371	301.06	0.916242	-0.1262	0.624747	0.575271
pos_1001	C06098	Zeaxanthin	656.641	1096.45	311.603	792.618	1551.74	379.365	1.31919	0.399653	0.625902	0.579897
pos_4212	#N/A	Medicagenic acid-3-O-glucosyl-(1,6)-glucosyl-(1,3)-glucoside	19.1386	131.737	98.881	121.597	5.34032	47.7001	0.699227	-0.516166	0.6271	0.589339
pos_6191	C05769	Coproporphyrin I	11109.4	549915	124546	165960	86184.9	152759	0.59061	-0.759722	0.627328	0.697277
pos_49	C06657	Guanidinoproclavaminic acid	86.1652	100.422	88.641	74.7261	106.775	74.8439	0.931393	-0.102539	0.627663	0.559419
pos_3746	#N/A	Annuionone D	155.907	181.207	159.532	127.16	55.4723	228.502	0.827822	-0.272608	0.628926	0.707347
pos_5925	C14154	beta-Tocotrienol	168.51	1045.94	228.674	386.025	1221.09	447.323	1.42361	0.50955	0.629208	0.512632
pos_5919	#N/A	Myricanone	18.8956	27.2441	4.9814	5.09748e-08	78.6315	14.0739	1.81345	0.858734	0.629583	0.598278
pos_4799	#N/A	16-Keto-saikosaponin A	14.154	17.1383	13.2309	19.7921	3.28017	13.2316	0.815395	-0.29443	0.629751	0.624953
pos_4499	#N/A	Dyspropterin	15.0501	22.6492	14.648	18.2826	13.2566	16.0562	0.909223	-0.137293	0.630529	0.658738
pos_1334	#N/A	Isoquinoline N-oxide	2775.62	2653.63	2956.46	2597.23	3529.47	2754.03	1.05903	0.0827452	0.631214	0.646199
pos_5381	C06407	Precorrin 4	3.78575	5.09748e-08	7.51686	5.09748e-08	5.09748e-08	6.54033	0.578657	-0.78922	0.63302	0.553806
pos_6050	C00319	Sphingosine	39.4743	32.7384	13.7686	10.7564	107.58	19.8726	1.60743	0.684757	0.633721	0.614238
pos_5849	C08316	Erucic acid	902.488	3946.11	493.826	3182.85	3405.95	856.566	1.39363	0.478849	0.635548	0.526508
pos_2064	C21560	ent-Sandaracopimaradien-3beta-ol	1.37256	1.5965	5.09748e-08	0.970612	5.09748e-08	1.06174	0.68451	-0.546857	0.63575	0.649952
pos_5874	C01234	1-Aminocyclopropane-1-carboxylic acid	404.749	1014.17	205.529	1262.19	666.372	273.826	1.35577	0.439117	0.636486	0.539265
pos_2693	C08184	Triamcinolone Diacetate	9.98332	0.110345	13.943	0.0995109	5.09748e-08	14.3156	0.599714	-0.737654	0.637363	0.554825
pos_3679	C06185	Slaframine	16.9051	31.2871	42.7051	16.7482	63.5979	34.8101	1.26688	0.341282	0.637933	0.571556
pos_2540	#N/A	(+)-dehydrovomifoliol	147.952	181.066	163.94	221.739	58.522	134.394	0.841156	-0.249555	0.638196	0.587246
pos_495	#N/A	Isopentenyladenosine	9.6832	7.54398	9.82781	12.4022	5.09748e-08	8.57629	0.775403	-0.366983	0.638794	0.576927
pos_4943	C05844	5-L-Glutamyl-taurine	2.10126	5.09748e-08	21.275	3.65129	5.09748e-08	8.28116	0.510451	-0.970154	0.638847	0.522775
pos_753	C09654	Tetrandrine	958543	9.09262e+06	855990	4.48109e+06	1.14854e+06	655412	0.576231	-0.79528	0.644008	0.617337
pos_5580	C15530	Corydaline	92.9727	598.868	121.286	105.936	278.187	159.302	0.668316	-0.581398	0.64552	0.644427
pos_61	#N/A	Asn Arg	41.3344	52.848	56.5846	67.0063	58.0239	39.6922	1.09256	0.127715	0.648009	0.618177
pos_230	C18174	Carboxynorspermidine	35.4123	29.6646	27.9832	45.2508	16.9836	15.1075	0.831097	-0.266912	0.64832	0.493501
pos_5780	#N/A	MG(18:3(6Z,9Z,12Z)/0:0/0:0)	1432.86	3372.18	1637.49	907.826	5379.91	2362.76	1.34272	0.425154	0.64938	0.515602
pos_4880	#N/A	Phenylacetyl-L-glutamine	3.27547	6.94613	95.513	5.09748e-08	5.09748e-08	232.758	2.20135	1.13839	0.651084	0.458275
pos_887	C02079	Staurosporine	19536.2	58380	17305.1	48940.3	53153.3	18425.8	1.26568	0.339909	0.651453	0.507361
pos_2561	#N/A	1-phospho-N-acetylmuramoyl-L-alanyl-D-glutamate	94.6939	49.7207	20.5451	17.9327	158.26	59.0677	1.42617	0.512146	0.651668	0.552634
pos_6968	C11999	Pikromycin	0.19356	0.272284	0.0345404	0.0396728	0.193312	0.144381	0.754151	-0.407075	0.652443	0.610455
pos_5794	C06735	Aminoacetaldehyde	80.1963	184.884	30.2219	144.305	190.757	49.9463	1.30378	0.382698	0.6529	0.508812
pos_378	C03619	Methyl beta-D-galactoside	42.9887	27.7922	19.9851	40.3874	8.05865	25.4923	0.814605	-0.295828	0.654367	0.523306
pos_5916	#N/A	9-Methoxyconstanolactone A	6.37086	57.4368	8.99094	14.636	24.7615	7.00745	0.637443	-0.649633	0.655784	0.608118
pos_2906	#N/A	LysoPG 16:1	492.667	590.319	662.838	674.33	431.832	513.684	0.927841	-0.108051	0.656145	0.494413
pos_6408	C20545	Terpendole J	6.60773	48.8525	16.7058	22.1542	64.1892	14.615	1.39897	0.48437	0.657255	0.502461
pos_198	#N/A	L-Prolyl-L-Leucine	22.2994	27.0883	25.3847	23.3889	32.1453	23.8976	1.06231	0.0872087	0.658127	0.538411
pos_3342	#N/A	Alanylleucine	264.13	120.31	141.005	135.36	181.941	137.483	0.865521	-0.20836	0.660236	0.462738
pos_4479	#N/A	Flakinin A	116.435	193.666	170.527	158.92	110.936	169.316	0.913747	-0.130133	0.660983	0.601011
pos_1992	C04290	4-(3-Methylbut-2-enyl)-L-tryptophan	654.088	693.553	826.224	789.252	378.873	789.347	0.900457	-0.151271	0.661185	0.560038
pos_1280	#N/A	Leu Pro	2150.01	2540.63	2652.15	2098.24	4331.62	2065.4	1.15695	0.210329	0.662131	0.588137
pos_4315	C12247	Rifamycin W	15.2288	23.4889	6.13273	25.3404	5.09748e-08	6.52975	0.710586	-0.492919	0.662878	0.538085
pos_4209	C11982	Avermectin A1a monosaccharide	147.946	87.8036	92.2229	149.046	13.0373	102.16	0.805689	-0.311706	0.665724	0.511266
pos_4702	C01804	Discadenine	61.5005	8.54567	21.5557	15.0682	81.9883	30.5608	1.39317	0.478374	0.666535	0.561328
pos_4669	#N/A	N2-hydroxyguanosine 5'-monophosphate	191.933	30.0262	27.3	20.4924	51.3663	92.9006	0.660996	-0.597287	0.667125	0.51659
pos_297	C06188	Salicin 6-phosphate	1.50979	0.351019	1.8241	1.24729	5.09748e-08	4.49406	1.55807	0.639757	0.667563	0.445874
pos_3357	#N/A	Enkephalin L	160.094	183.659	200.7	209.271	26.9648	215.144	0.829053	-0.270464	0.66767	0.582031
pos_694	C04599	1-Methyl-4-phenyl-1,2,3,6-tetrahydropyridine	13.8591	7.419	17.7523	10.6636	27.688	9.95789	1.23774	0.307707	0.668112	0.607533
pos_1063	C16271	Rhodopinal glucoside	93.2908	108.17	107.071	24.7554	131.156	104.662	0.844559	-0.243729	0.668143	0.558252
pos_1585	C19944	3-Hydroxy-9,10-secoandrosta-1,3,5(10)-triene-9,17-dione	2.64178	15.3792	17.5481	15.2761	5.09748e-08	11.2745	0.746452	-0.421879	0.668801	0.529641
pos_2791	#N/A	Dihydroisocucurbitacin I-glucoside	26.2853	40.2286	40.0567	40.6595	7.30927	41.2288	0.836982	-0.256732	0.669443	0.577527
pos_5977	#N/A	3alpha,11beta,21-Trihydroxy-5beta-pregnan-20-one	1665.09	25057.4	1494.24	8807.55	6655.43	899.298	0.579878	-0.786179	0.669994	0.583714
pos_5814	#N/A	Diisopropyl sulfide	657.253	3910.86	905.993	2583.24	3169.54	1365.82	1.30041	0.378969	0.672378	0.452895
pos_5327	C16286	Geosmin	21.3148	33.4914	6.05819	19.9376	5.09748e-08	25.8168	0.751744	-0.411687	0.674512	0.607897
pos_3724	#N/A	cannflavin A	2.40421	12.4244	22.9219	4.04001	5.62605	51.662	1.62456	0.700049	0.675041	0.402737
pos_910	#N/A	Met Arg Gln Ala	12330.3	37513.5	19573	31554.3	28719.8	20445.7	1.16283	0.217637	0.679381	0.445515
pos_5735	#N/A	Morachalcone A	23.7729	24.0282	23.5258	13.5206	59.8877	18.8707	1.29375	0.371558	0.680484	0.55445
pos_3525	#N/A	Protolimonoid	109.881	121.65	127.643	106.689	109.539	130.653	0.965778	-0.050237	0.681311	0.567855
pos_253	#N/A	Guanidylic acid (guanosine monophosphate)	30.7235	32.4396	28.0646	18.792	42.438	40.9735	1.12031	0.1639	0.68138	0.438703
pos_2115	C03081	4-methylumbelliferone	86.5401	16.0113	53.933	24.4749	12.7686	80.6552	0.753422	-0.408471	0.682653	0.490287
pos_6534	#N/A	LysoPC 20:2	3.60036	1.26	1.67382	2.63759	3.01889	1.95041	1.16417	0.219302	0.682903	0.575198
pos_5471	#N/A	Wilfordinine G	104.491	169.838	4.18137	139.058	38.3128	21.2157	0.713029	-0.487967	0.68441	0.50576
pos_5926	#N/A	Menaquinone 4	291.103	2854.68	685.555	643.977	3249.7	1392.46	1.37971	0.464367	0.685122	0.413292
pos_6810	#N/A	2-(3-Carboxy-3-(methylammonio)propyl)-L-histidine	85.9972	951.936	272.58	343.315	303.184	295.403	0.718728	-0.476483	0.686645	0.591855
pos_5872	#N/A	DG(12:0/16:0/0:0)	509.217	2462.29	1233.9	1113.65	2361.21	1621.6	1.21188	0.277251	0.686651	0.400061
pos_410	C18637	Aclacinomycin N	12.3091	22.5802	38.7187	12.0077	35.3363	41.6231	1.20866	0.27341	0.688311	0.427916
pos_941	#N/A	decoyinine	824.318	254.951	595.438	405.673	951.352	614.282	1.17711	0.235243	0.68875	0.537814
pos_6604	#N/A	PI(18:1(9Z)/18:1(9Z))	241051	9620.34	17938.6	14454.4	55038.1	92309.7	0.602368	-0.731283	0.690683	0.469067
pos_4284	C11269	Virginiamycin S1	47.3585	18.6571	57.0029	43.0697	26.7283	77.5272	1.19758	0.260127	0.69143	0.438173
pos_454	C00556	benzyl alcohol	4.19325	5.09748e-08	0.609402	1.27919	0.897101	0.822917	0.62449	-0.679251	0.691659	0.430121
pos_7019	#N/A	LysoPC 190	0.0250853	14.7708	1.57051	2.54919	5.03838	2.30133	0.604221	-0.726851	0.691998	0.573053
pos_5034	#N/A	N-Feruloylagmatine	37.8624	17.6234	6.66894	39.7811	5.09748e-08	2.03466	0.672768	-0.571819	0.692933	0.418085
pos_1011	#N/A	DG(16:0/16:1(9Z)/0:0)	332.665	1976.55	470.36	785.026	499.852	769.02	0.738924	-0.436501	0.69297	0.594414
pos_745	#N/A	PG(16:1(9Z)/19:0)	216.869	50.8637	92.9989	141.995	167.412	120.584	1.192	0.253379	0.693481	0.559899
pos_4599	#N/A	N-Acetyl-D-valine	29.4935	15.7081	47.1664	12.3348	38.234	26.8029	0.837646	-0.255587	0.694187	0.379059
pos_6642	#N/A	Harderoporphyrin	278384	1.45195e+06	156987	783493	379626	130185	0.685261	-0.545275	0.694437	0.52615
pos_4752	#N/A	10-methyl-5,6,7,8-tetrahydropteroylglutamate	34.0706	48.4554	92.2232	42.5481	38.2311	68.277	0.852973	-0.229429	0.694618	0.47111
pos_3138	C11859	Gibberellin A37 open lactone	28.2244	36.793	32.4123	49.3021	3.59166	26.4854	0.814733	-0.295601	0.695343	0.49652
pos_452	C06685	Cycloheximide	28.2236	96.7314	54.8064	36.7256	93.5336	82.6961	1.18466	0.244467	0.697818	0.355589
pos_4459	C00089	Sucrose	5.09748e-08	5.09748e-08	81.9967	5.09748e-08	6.86301	36.7619	0.532032	-0.910414	0.697945	0.439123
pos_1610	C02105	(S)-Reticuline	7.91785	53.4839	99.2999	38.3866	2.73369	76.9961	0.735004	-0.444176	0.698558	0.49476
pos_4839	#N/A	N-Feruloyloctopamine	23.8485	5.4163	15.8463	10.0656	8.54851	42.0455	1.34467	0.427251	0.699464	0.392323
pos_7028	#N/A	Nicotinamide riboside	112.458	447.045	103.764	520.586	224.194	122.179	1.3071	0.386374	0.70095	0.423734
pos_5854	#N/A	4-alpha-Methyl-5-alpha-cholest-7-en-3-beta-ol	760.396	4605.12	535.753	3736.51	3227.01	909.313	1.33409	0.415858	0.702175	0.415769
pos_2946	#N/A	Tri(dihydrocaffeoyl)spermine	744.199	963.191	1031.49	977.346	491.048	1028.71	0.911723	-0.133333	0.703218	0.514635
pos_228	#N/A	Picein (4-Acetylphenyl-glucoside)	31.428	40.7511	31.6274	18.9428	50.5063	47.9689	1.13112	0.177756	0.70403	0.38295
pos_4214	#N/A	kalanchoside A	45.3255	26.8187	28.8938	32.4168	11.7214	43.3312	0.865708	-0.208047	0.704754	0.491587
pos_6923	C20135	20-O-Methyl-19-chloroproansamitocin	538.626	31601.1	11415.8	376.098	15605.1	14861.8	0.70813	-0.497914	0.709289	0.543207
pos_78	C00062	L-Arginine	18344.2	10504.5	10303.3	12427.9	25094.3	8488.53	1.17518	0.232885	0.713316	0.518693
pos_1654	#N/A	Ser Trp	120.293	136.774	142.263	103.306	227.863	117.978	1.12475	0.169602	0.715467	0.491984
pos_1041	C03741	(S)-4-Amino-5-oxopentanoate	238.963	146.718	200.529	151.083	288.067	203.978	1.0971	0.133691	0.715687	0.488101
pos_5468	C12137	Pelargonidin 3-O-glucoside	50.5024	59.001	101.537	15.9686	53.8536	222.067	1.3831	0.467903	0.715806	0.347788
pos_7039	C20741	Novamethymycin	0.739079	0.42889	1.41879	0.951458	1.82959	0.403674	1.23116	0.300023	0.71687	0.549134
pos_6402	#N/A	Obscuraminol F	3966.9	15749	3770.65	5459.39	9368.66	3476.89	0.779381	-0.359598	0.718557	0.490871
pos_6010	C21587	(13S,14R)-1,13-Dihydroxy-N-methylcanadine	97.4268	3013.92	1900.29	464.871	3413.14	2545.69	1.28176	0.358124	0.719194	0.347085
pos_220	C00325	GDP-L-fucose	23.3069	42.8899	23.953	40.281	11.2355	26.372	0.86399	-0.210914	0.719804	0.484516
pos_6482	#N/A	PS(14:0/19:0)	70.3039	112.208	60.3965	59.4916	120.194	26.0035	0.846776	-0.239948	0.721098	0.394616
pos_7015	#N/A	PG(12:0/17:0)	17.1748	5.09748e-08	59.8678	5.70759	20.493	28.1383	0.705309	-0.503672	0.721174	0.371328
pos_450	C01456	Tropic acid	3834.52	5328.08	4179.18	4044.75	5513.83	4501.62	1.05385	0.0756658	0.721678	0.357271
pos_1406	C10803	Demissine	538.118	250.048	308.972	483.35	45.3666	384.342	0.832219	-0.264965	0.722146	0.414342
pos_6683	#N/A	Ser Trp Phe Trp	1814	25621.1	5020.98	38980.8	3763.61	5539.15	1.48766	0.573044	0.722191	0.39869
pos_1283	#N/A	L-Aspartyl-L-phenylalanine	258.172	219.802	284.427	230.05	284.516	215.766	0.957938	-0.0619956	0.723406	0.279475
pos_1007	C10796	α-Chaconine	238.366	417.667	792.637	135.035	899.609	739.477	1.22466	0.292376	0.724355	0.405851
pos_3827	#N/A	2-(2-Thienyl)furan	2.89703	4.37928	12.8675	5.09748e-08	3.74718	27.018	1.52728	0.610965	0.724883	0.336477
pos_2526	C07090	Protoanemonin	16.6195	5.09748e-08	575.351	6.31403	63.9565	925.026	1.68133	0.749602	0.725319	0.353181
pos_4201	C01946	Oleandomycin	1.65424	1.56727	0.851038	2.50634	5.09748e-08	2.62655	1.26036	0.333839	0.725407	0.345472
pos_6608	C10773	Lupinine	215.53	294.293	222.93	239.274	403.528	175.186	1.11632	0.158754	0.725653	0.462399
pos_436	#N/A	3-ethoxy-1-propanol	32.1767	34.4551	32.3104	22.1085	43.618	25.0438	0.917408	-0.124365	0.72571	0.395378
pos_2495	C18032	dTDP-4-oxo-2,3,6-trideoxy-D-glucose	4855.98	3459.53	2114.07	1274.26	9104.27	2996.14	1.28238	0.358823	0.726697	0.450625
pos_6527	C17698	Salbostatin	2466.57	137552	25395.9	86671.6	8224.94	15102.4	0.664991	-0.588594	0.727679	0.471479
pos_3844	#N/A	2-phenylbut-2-enal	23.9108	9.50014	13.5969	18.5048	16.4945	17.1782	1.10997	0.150525	0.727725	0.491529
pos_2032	C05795	D-Urobilin	168.88	273.311	326.342	297.059	92.4908	288.172	0.881839	-0.181412	0.730474	0.446551
pos_4979	#N/A	Galactonic acid	81.5613	91.8801	51.3824	105.132	78.3477	60.8715	1.08685	0.120159	0.731755	0.398693
pos_3573	C08793	Cucurbitacin A	153.327	148.872	134.048	177.372	77.3357	146.397	0.919444	-0.121166	0.732568	0.453795
pos_4335	C16523	3'-N-Debenzoyl-2'-deoxytaxol	0.62727	5.09748e-08	19.5037	0.706629	5.09748e-08	33.8109	1.71465	0.777914	0.732641	0.338168
pos_3567	#N/A	(3xi,6xi)-Cyclo(alanylvalyl)	78.4347	68.7097	45.0097	112.894	8.64269	32.9345	0.803893	-0.314924	0.734812	0.392785
pos_5474	C12102	Immunomycin	16.2133	178.79	62.1927	58.3011	24.4155	113.383	0.762451	-0.391284	0.734827	0.534808
pos_1057	C15935	(2'S)-Deoxymyxol 2'-(2,4-di-O-methyl-alpha-L-fucoside)	29.9907	4.45089	3.20098	13.1276	7.69158	6.54579	0.726968	-0.460037	0.735855	0.363168
pos_886	#N/A	Hydrangeifolin I	21572.7	73544.4	15706.1	53836.9	66032.6	16646.2	1.23183	0.300808	0.736145	0.375105
pos_4958	#N/A	N1-(5-Phospho-a-D-ribosyl)-5,6-dimethylbenzimidazole	2486.43	1454.86	1526.23	1463.9	2054.92	1528.61	0.923167	-0.115337	0.73695	0.332537
pos_2524	#N/A	Griffonilide	5.09748e-08	5.09748e-08	22.1884	5.09748e-08	5.09748e-08	38.1177	1.71791	0.780656	0.740413	0.325521
pos_6081	#N/A	5-(1-hydroxypropan-2-yl)isolongifol-5-ene	256.7	1032.08	548.943	339.503	1373.29	542.155	1.22703	0.295171	0.740415	0.364429
pos_1792	C18005	gamma-L-Glutamyl-butirosin B	2.86808	5.09748e-08	5.09748e-08	4.91375	5.09748e-08	5.09748e-08	1.71325	0.776739	0.741478	0.451502
pos_60	C08526	Galanthamine	201.187	155.524	162.265	291.592	72.721	71.1171	0.839018	-0.253226	0.742519	0.337871
pos_4290	C10494	[6]-Shogaol	27.8157	13.6249	11.8894	26.7327	3.91151	13.8986	0.83523	-0.259755	0.743465	0.359555
pos_593	#N/A	3'-Deoxy-4-O-methylsappanol	44.0504	15.1559	53.527	43.8853	38.6051	43.269	1.11555	0.157751	0.744085	0.5005
pos_446	C00329	D-Glucosamine	52.9064	26.2406	33.5841	26.155	50.6594	47.5057	1.1028	0.141173	0.744666	0.391595
pos_1079	#N/A	2-Amino-1,3-eicosanediol	17.0525	11.193	6.97355	18.7018	13.9405	7.22116	1.13187	0.178714	0.744674	0.446515
pos_5827	C02679	lauric acid	408.15	2947.32	350.202	2076.94	2172.9	525.847	1.28875	0.365971	0.744802	0.349179
pos_5159	#N/A	1-octen-3-one	73.7497	47.5233	18.6266	15.7643	122.751	40.1108	1.27681	0.352548	0.744838	0.408292
pos_69	#N/A	Vanylglycol	12.2304	4.19484	3.02816	5.40426	12.7667	5.2658	1.20477	0.268756	0.745335	0.433621
pos_5587	#N/A	5-Methyltetrahydrofolic acid	14.1761	54.5154	154.204	17.1363	54.917	100.545	0.774344	-0.368954	0.749041	0.386562
pos_205	C00090	Pyrocatechol	12.5652	17.8749	4.52643	3.28115	29.3666	11.3961	1.2596	0.332966	0.749369	0.358
pos_6296	C06428	(5Z,8Z,11Z,14Z,17Z)-Icosapentaenoic acid	9.64594	704.147	167.8	132.426	183.459	331.595	0.734443	-0.445278	0.750871	0.510558
pos_3481	C06593	epsilon-Caprolactam	0.0451787	0.0170468	0.03971	0.160388	5.09748e-08	5.09748e-08	1.57343	0.653913	0.751922	0.456238
pos_5302	C06570	Tetracycline	5.70063	7.87232	1.32855	9.05392	5.09748e-08	2.46125	0.772752	-0.371922	0.752542	0.400007
pos_1437	#N/A	AMPPNP	10.1254	36.452	46.554	29.2982	39.0924	36.7006	1.12842	0.1743	0.753074	0.366276
pos_704	#N/A	PS(18:1(11Z)/16:0)	59.0635	32.3441	54.0807	37.7598	62.7656	56.1863	1.07714	0.107209	0.75325	0.420456
pos_5733	#N/A	17-octadecen-9-ynoic acid	454.963	850.281	458.632	268.016	1266.82	564.274	1.19006	0.251029	0.754744	0.354861
pos_6470	#N/A	PC(16:0/20:4(8Z,11Z,14Z,17Z))	5.09748e-08	0.361524	5.09748e-08	0.218206	5.09748e-08	5.09748e-08	0.603573	-0.7284	0.754857	0.429565
pos_1090	#N/A	PI(16:1(9Z)/18:1(9Z))	88.2488	179.908	276.641	63.9251	319.67	254.815	1.17183	0.228762	0.758498	0.347144
pos_5947	C06634	Erythromycin E	5.09748e-08	77.7861	0.586521	18.0938	24.8574	8.01313	0.650282	-0.620862	0.7594	0.459612
pos_6072	#N/A	1-monohexadecanoylglycerol	393.095	7054.81	1025.89	1344.78	8151.15	1957.44	1.35162	0.434692	0.760169	0.315921
pos_5542	C11849	3-Hydroxy-palmitic acid methyl ester	37.1689	455.017	125.693	69.6055	316.112	83.7852	0.759861	-0.396192	0.761307	0.411533
pos_1669	#N/A	illicinolide A	5.09748e-08	2.82841	13.3471	8.11725	5.09748e-08	13.5292	1.33822	0.420316	0.763134	0.320708
pos_5332	#N/A	Tuberonic Acid	5.09748e-08	0.185934	0.719975	5.09748e-08	5.09748e-08	1.42435	1.57228	0.65286	0.763663	0.273146
pos_33	C11354	2-Hydroxy-cis-hex-2,4-dienoate	25.2001	14.7405	4.95854	18.3042	19.167	13.493	1.13508	0.182798	0.767656	0.372673
pos_5734	#N/A	1-α-Linolenoyl-glycerol	2995.44	4516.88	2647.45	1720.71	7002.05	3095.8	1.16327	0.218187	0.767856	0.34864
pos_717	#N/A	PC(18:3(9Z,12Z,15Z)/P-18:1(11Z))	291.565	386.495	270.828	249.171	573.849	239.732	1.12	0.163495	0.76873	0.380019
pos_1035	#N/A	PI(12:0/16:1(9Z))	1204.18	464.278	1100.36	661.492	1411.86	992.244	1.10719	0.146897	0.770794	0.420215
pos_3937	#N/A	Nonanoylcarnitine	9.26465	21.3781	26.9751	15.8145	23.5484	12.4411	0.899095	-0.153454	0.772081	0.295295
pos_1213	C07349	3'-Demethylstaurosporine	141.553	127.655	144.975	234.229	7.63989	107.62	0.843801	-0.245025	0.7738	0.340381
pos_197	C07650	Gemcitabine	290.294	369.096	709.279	288.567	418.601	524.803	0.900123	-0.151806	0.774491	0.332981
pos_5747	C20713	Ginsenoside Rb1	32.0316	69.3375	3.6728	3.83048	51.7537	27.8476	0.794271	-0.332297	0.775998	0.414333
pos_523	#N/A	sinefungin	77.7021	23.5667	61.7502	71.9824	16.7539	53.5508	0.872826	-0.196234	0.77727	0.276044
pos_607	#N/A	Threoninyl-Leucine	860.51	1026.92	979.089	845.597	1157.5	736.54	0.955739	-0.0653121	0.778244	0.283477
pos_626	#N/A	Asparaginyl-Phenylalanine	182.027	221.662	193.046	177.164	221.171	182.2	0.972851	-0.0397093	0.782341	0.345685
pos_4432	C21566	6-O-Methyldeacetylisoipecoside	62.9544	71.7603	82.3802	62.3985	31.8503	103.018	0.908668	-0.138175	0.782916	0.428292
pos_6001	#N/A	Ceriporic acid C	1611.46	19585.7	4332.3	4967.94	10238.1	4919.23	0.788319	-0.343149	0.783452	0.412279
pos_2396	#N/A	Trp Trp Trp Ile	54.2743	57.2204	98.3527	45.5895	8.4823	123.054	0.844072	-0.244563	0.787367	0.397052
pos_5748	C14395	alpha-Methylstyrene	2245.93	2729.6	736.555	1829.71	3158.38	1412.66	1.12056	0.164223	0.788203	0.297648
pos_4337	#N/A	CITROPTEN	30.5243	33.3347	65.5416	22.4261	41.2531	84.3877	1.14425	0.194405	0.789506	0.254393
pos_217	C01268	5-Amino-6-(5'-phosphoribosylamino)uracil	69.5317	77.2381	103.292	88.1368	45.0196	99.9458	0.932177	-0.101324	0.789816	0.352811
pos_4925	#N/A	Benzyl β-primeveroside	82.7736	62.2695	104.286	39.511	52.7431	204.669	1.19089	0.252037	0.795548	0.227454
pos_5539	C05260	(S)-3-Hydroxytetradecanoyl-CoA	5.09748e-08	12.1984	9.8437	4.03398	5.09748e-08	25.4595	1.33805	0.420134	0.795626	0.181128
pos_4841	C02341	trans-Aconitic acid	10.1916	35.9839	215.266	97.8215	14.1258	89.7373	0.771433	-0.374386	0.79603	0.271934
pos_700	#N/A	Phytocassane C	2319.19	115701	18091.6	20591.1	39197.7	44832.4	0.768641	-0.379618	0.797263	0.430827
pos_5957	C14825	9(10)-EpOME	121.201	301.177	136.994	145.22	306.89	169.692	1.11161	0.152648	0.799123	0.245176
pos_1674	#N/A	Lysyl-Methionine	337.574	339.546	346.732	338.395	435.568	287.443	1.03668	0.0519681	0.800577	0.403684
pos_5467	C16441	cis-Zeatin riboside monophosphate	87.3307	89.2037	170.573	26.0704	72.4534	332.743	1.24246	0.313199	0.800738	0.216321
pos_4864	#N/A	3-O-Caffeoyl-1-O-methylquinic acid	70.2294	32.1057	81.3785	17.5094	115.581	77.224	1.1448	0.19509	0.8008	0.339221
pos_6973	C15969	Zeaxanthin diglucoside	192.143	2045.04	137.677	224.44	1103.92	486.727	0.764293	-0.387803	0.803309	0.386209
pos_979	C16282	Caloxanthin	90240.9	522415	97636.1	280976	244964	54446.5	0.81711	-0.291397	0.803743	0.341198
pos_771	C21826	ent-3beta-Hydroxycassa-12,15-dien-2-one	5.09748e-08	1413.01	320.397	316.028	336.361	709.27	0.785537	-0.348249	0.803853	0.429851
pos_7067	#N/A	PG(18:1(11Z)/19:0)	1937.61	2643.4	1321.56	1490.07	4217.04	1067.94	1.14781	0.198889	0.803907	0.326622
pos_527	#N/A	N-amino DAP	85.0289	20.5678	74.5661	69.4622	27.3774	64.1032	0.893318	-0.162754	0.804247	0.229886
pos_6634	#N/A	4beta-methylzymosterol-4alpha-carboxylic acid	225.473	626.943	341.176	331.415	513.737	453.238	1.0878	0.121412	0.808018	0.192167
pos_6660	C20894	beta-Citraurin	125.727	6471.52	2213.42	2074.89	2352.58	2855.26	0.826582	-0.274769	0.811316	0.400975
pos_5669	#N/A	Undecalactone	404.484	2568.11	488.002	1469.43	1881.45	720.475	1.17649	0.234485	0.812835	0.231241
pos_5745	C14794	2,3-Dinor-8-iso prostaglandin F2alpha	121.022	67.474	5.09748e-08	49.0278	94.9513	12.5982	0.830665	-0.267662	0.815589	0.239977
pos_6892	#N/A	PI(18:0/18:1(9Z))	0.134962	0.000617735	5.09748e-08	0.194898	5.09748e-08	5.09748e-08	1.43752	0.523584	0.816066	0.336791
pos_5922	#N/A	Methyl-6-Paradol	2721.97	27688.8	4277.32	5995.17	13500.9	8673.3	0.812075	-0.300314	0.816619	0.378461
pos_867	#N/A	DG(18:4(6Z,9Z,12Z,15Z)/16:1(9Z)/0:0)	126.334	997.852	315.833	338.084	1019.28	341.695	1.17989	0.238647	0.816694	0.230494
pos_6041	#N/A	cis-9,10-Epoxystearic acid	32.5606	125.194	59.0623	57.5044	129.854	56.6658	1.12549	0.170552	0.81718	0.234671
pos_431	C09737	Solavetivone	72.8455	50.6797	63.6207	41.5197	68.0136	69.339	0.955791	-0.065233	0.817426	0.264741
pos_581	C06114	gamma-Glutamyl-beta-aminopropiononitrile	22.2772	3.40536	23.3696	26.0775	1.6937	14.2359	0.856377	-0.223683	0.818284	0.196277
pos_427	#N/A	3-mercaptohexan-1-ol	57.2728	76.7811	100.523	63.4387	80.8246	80.0134	0.956089	-0.0647826	0.819796	0.268071
pos_6059	#N/A	1-Palmitoylglycerol	559.775	4144.81	430.573	1050.36	4793.05	589.535	1.25273	0.325071	0.822326	0.238348
pos_5157	C21588	(13S,14R)-1-Hydroxy-13-O-acetyl-N-methylcanadine	22.0727	25.7519	23.7858	37.7635	3.6058	22.6511	0.894009	-0.161639	0.822376	0.296091
pos_780	#N/A	3-O-Caffeoyl-9-hydroxylup-20(30)-en-7-one (Querspicatin A)	5.09748e-08	609.126	133.02	127.134	145.754	323.273	0.803295	-0.315999	0.822503	0.402991
pos_2480	#N/A	2-Hydroxy-4,7-dimethoxy-1,4-benzoxazin-3(4H)-one glucoside (HDMBOA glucoside)	3193.52	2078.68	1293.04	825.466	4997.7	1761.41	1.15526	0.208221	0.822695	0.298441
pos_6812	#N/A	Thr Trp Met Arg	6.2436e+06	1.96836e+07	7.68933e+06	1.78629e+07	1.1473e+07	7.99021e+06	1.11035	0.151012	0.823505	0.221468
pos_3479	#N/A	Aclarubicin	2.42985	92.6667	40.241	66.6894	14.3976	77.4557	1.17146	0.228309	0.825091	0.140185
pos_3707	C20677	N-(4-Coumaroyl)-L-homoserine lactone	2.10548	0.0124353	31.6032	0.143138	2.90813	42.8429	1.36099	0.444656	0.825599	0.209885
pos_4281	C17750	Curcumin diglucoside	1.80364	5.09748e-08	0.02418	2.55254	5.09748e-08	0.00047486	1.39675	0.482075	0.828767	0.318685
pos_352	C05596	p-Hydroxyphenylacetylglycine	67.9232	57.4543	35.0808	48.2641	65.7016	54.0313	1.04698	0.0662373	0.833219	0.223865
pos_619	C06569	7a-Hydroxy-O-carbamoyl-deacetylcephalosporin C	9.11178	5.09748e-08	5.09748e-08	5.09748e-08	5.09748e-08	6.5822	0.722384	-0.469163	0.834006	0.281723
pos_289	C05515	5-Ureido-4-imidazole carboxylate	16.7763	14.3363	8.92282	11.3925	13.4834	13.5161	0.958951	-0.0604716	0.839324	0.302219
pos_5540	#N/A	CDP-DG(18:0/18:0)	5.09748e-08	9.80063	1.95215	6.20668	5.09748e-08	3.25679	0.80521	-0.312562	0.839884	0.328907
pos_384	C02821	Cortisol 21-acetate	284.861	169.822	157.467	143.42	296.092	210.675	1.06214	0.0869685	0.842977	0.256667
pos_5844	#N/A	3a,7a,12b-Trihydroxy-5b-cholanoic acid	986.684	31807.5	2068.26	12549.2	10795	4639.99	0.802701	-0.317065	0.843809	0.318755
pos_221	C00004	NADH	120.347	84.2824	101.451	70.5478	125.583	97.9285	0.960725	-0.0578053	0.844791	0.181122
pos_5674	#N/A	2-aminohexadecanoic acid	346.989	664.496	70.6018	209.017	877.586	174.583	1.16551	0.220966	0.845605	0.215446
pos_2143	#N/A	Myricananone	220.282	430.909	775.287	460.507	323.688	772.736	1.09145	0.126249	0.845958	0.182196
pos_4869	#N/A	Typhaneoside	181.881	205.805	300.547	238.855	270.65	204.615	1.03761	0.0532695	0.846462	0.32463
pos_3898	#N/A	Glucosan	1.07646	19.6256	6.89192	6.79169	5.09748e-08	26.8112	1.21776	0.284232	0.848306	0.0761041
pos_6469	#N/A	PS(16:1(9Z)/18:1(9Z))	15.1585	5.4426	4.15497	8.62664	11.9065	1.38546	0.885381	-0.175629	0.849207	0.127769
pos_464	#N/A	Hydroxyphenylacetylglycine	48.3555	21.338	19.1517	13.2706	39.7073	28.7975	0.920427	-0.119626	0.855735	0.193329
pos_5498	#N/A	(2S,3S,4R)-2-aminohexadecane-1,3,4-triol	24.7635	190.893	39.0572	64.6612	116.466	39.4031	0.865796	-0.207901	0.857567	0.277458
pos_66	C16325	10-OPDA	16.6645	16.0073	11.3903	8.15946	21.6777	16.7468	1.05724	0.0802988	0.858328	0.176334
pos_77	#N/A	V-PYRRO/NO	944.77	425.517	459.799	557.185	1077.03	351.45	1.08501	0.117708	0.859311	0.299918
pos_1026	#N/A	Triphenylphosphine oxide	3552.23	1963.6	3134.92	1985.79	3825.55	3238.64	1.04615	0.0650906	0.862772	0.251323
pos_140	C00612	N1-Acetylspermidine	46.0035	23.4873	13.7218	28.1047	28.5186	20.9625	0.932381	-0.101008	0.864969	0.173645
pos_314	#N/A	Lys Leu	1028.41	1012.47	810.012	946.097	1147.41	672.081	0.970078	-0.0438271	0.865933	0.135701
pos_1044	#N/A	IPC 18:0;3/18:0;1	29.3544	530.308	101.329	114.82	365.441	275.431	1.14327	0.193166	0.867238	0.097529
pos_463	C11227	Ethionine	85.9873	49.8871	36.3064	29.5924	76.3522	55.5499	0.937936	-0.0924392	0.867807	0.189752
pos_6584	C20666	5-Oxo-delta-bilirubin	37236.7	728334	13424.9	476686	138781	16926.9	0.811807	-0.300791	0.868006	0.249845
pos_3371	#N/A	Roseoside	72.8745	166.665	188.626	168.469	7.13397	213.682	0.909192	-0.137343	0.86814	0.273797
pos_5499	#N/A	Heptyl acetate	5.30868	34.6882	9.08544	18.6454	29.7113	6.76491	1.12304	0.167413	0.868794	0.167044
pos_725	C21070	(4-{4-[2-(gamma-L-Glutamylamino)ethyl]phenoxymethyl}furan-2-yl)methanamine	4.49249	635.384	5.21681	13.6977	8.71384	483.843	0.784777	-0.349645	0.869345	0.34761
pos_5420	C01118	O-Succinyl-L-homoserine	2.47757	5.09748e-08	2.99626	5.09748e-08	4.09293	0.550263	0.848253	-0.237434	0.870287	0.0871366
pos_458	C10035	Dasytrichone	11.6819	11.961	6.90576	9.25807	10.8096	11.4268	1.03096	0.0439874	0.871054	0.0947612
pos_721	C01943	Obtusifoliol	1.40351	5.09748e-08	5.09748e-08	1.09906	5.09748e-08	5.09748e-08	0.783082	-0.352765	0.873135	0.123188
pos_1470	C16708	Isoandrocymbine	6.77109	1.05421	1.00941	9.16032	5.09748e-08	1.43252	1.199	0.261834	0.873683	0.238815
pos_6808	#N/A	Ala Trp Trp Ala	8155.03	97065.1	32846.9	27295.9	58175.6	37916.2	0.89368	-0.16217	0.874642	0.276222
pos_6063	#N/A	serinamide	30.2327	321.633	40.0158	173.587	115.039	50.3415	0.864975	-0.20927	0.875477	0.254555
pos_4013	#N/A	5-Hexenyl Glucosinolate	174.509	95.4561	42.069	29.8727	207.234	40.3113	0.889065	-0.169639	0.876682	0.139979
pos_5671	C02483	gamma-Tocopherol	32.0258	436.701	52.1899	209.476	293.252	91.5518	1.14083	0.190089	0.876885	0.12966
pos_988	C03690	Bis(2-ethylhexyl)phthalate	120.512	22.3173	76.2468	54.4616	73.1617	76.3606	0.931108	-0.10298	0.877602	0.117906
pos_4773	C10553	4'-Demethylpodophyllotoxin	1171.03	801.968	701.598	299.533	2122.07	554.85	1.11286	0.15427	0.878172	0.23611
pos_1350	C01917	Gentamicin A	8.80871	10.8142	17.4303	12.2796	2.2974	19.718	0.925561	-0.1116	0.881701	0.238625
pos_1531	C11900	Baccatin III	25.0912	40.4276	60.1627	43.9092	45.4168	41.4929	1.04088	0.0577984	0.881944	0.222211
pos_5914	#N/A	13-epi-12-oxo Phytodienoic Acid	749.802	6152.63	861.531	1639.71	3514.5	1681.97	0.880502	-0.183603	0.882243	0.261445
pos_283	#N/A	Val Pro	645.143	558.041	568.809	493.777	706.882	537.485	0.980899	-0.0278242	0.884155	0.118066
pos_6080	#N/A	Isolinderanolide	1091.12	5109.08	2166.06	1820.67	5291.16	2020.76	1.0916	0.126444	0.884184	0.134261
pos_3404	C20564	Fumitremorgin A	470.224	482.447	435.247	583.383	261.386	495.465	0.965643	-0.0504379	0.884493	0.22357
pos_707	#N/A	DG(20:5(5Z,8Z,11Z,14Z,17Z)/14:1(9Z)/0:0)	4958.62	64987.7	18817	26046	38087.2	15422.3	0.896265	-0.158002	0.885494	0.234944
pos_760	C21202	cis-2-Dodecenoic acid	718.845	16164.8	2502.65	3708.78	8637	4598.1	0.874015	-0.19427	0.885899	0.261798
pos_4780	C05931	N-Succinyl-L-glutamate	121.821	75.6243	61.9683	29.1007	207.431	50.814	1.10767	0.147534	0.886904	0.222849
pos_4303	C12176	Proansamycin X	17.1924	20.0216	20.9443	25.2461	1.44325	27.458	0.931036	-0.103091	0.887749	0.242135
pos_2833	C06522	Strychnine	98.6201	106.144	159.597	153.677	43.8978	148.217	0.949037	-0.0754639	0.88817	0.186629
pos_2718	#N/A	Propinol adenylate	129.553	173.409	1566.96	561.458	349.592	1204.84	1.13154	0.17829	0.888176	0.173123
pos_250	C16417	Xanthohumol	82.2166	79.1674	74.1148	71.9182	86.3964	74.9183	0.990378	-0.0139487	0.889438	0.145554
pos_801	#N/A	DG(18:4(6Z,9Z,12Z,15Z)/18:2(9Z,12Z)/0:0)	337.206	558.383	616.806	803.581	397.547	225.173	0.943075	-0.0845563	0.890557	0.097027
pos_3205	C02078	Spectinomycin	161.932	41.3039	105.311	36.131	102.085	149.332	0.931942	-0.101689	0.890846	0.159338
pos_6089	C14156	delta-Tocotrienol	166.258	1068.53	418.972	386.987	995.477	412.688	1.08549	0.118353	0.895226	0.107839
pos_3910	#N/A	Schisandrol B	1.53087	33.3181	24.739	33.6966	5.58481	25.6217	1.0892	0.123268	0.895473	0.0850593
pos_5927	#N/A	PE(16:0/0:0)	2487.71	4498.81	2153.17	1788.98	6796.88	1371.72	1.08949	0.123651	0.895474	0.176423
pos_231	C07418	Penicillamine	43.5141	85.0476	27.4187	81.9692	52.9085	30.5332	1.06046	0.0846894	0.896795	0.12876
pos_703	C17568	ubiquinone-6	34.3298	43.1998	17.5294	37.1042	42.9469	9.84991	0.94574	-0.0804849	0.8992	0.112869
pos_474	#N/A	N-Acetyl-D-leucine	211.285	275.731	288.301	221.607	347.986	225.401	1.02538	0.0361574	0.899221	0.189365
pos_7044	C00909	leukotriene A4	63.5984	3614.63	607.856	489.297	1705.05	1604.97	0.88643	-0.173922	0.90021	0.265366
pos_1770	#N/A	Thr Trp	73.9212	81.9064	78.4419	52.8628	128.279	63.1322	1.0427	0.0603306	0.900888	0.193185
pos_4088	C05501	20alpha,22beta-Dihydroxycholesterol	41.1092	60.2412	21.6087	34.5627	28.6582	54.3678	0.956324	-0.064429	0.902317	0.293607
pos_2457	C14721	34a-Deoxy-rifamycin W	410.638	608.436	677.576	690.586	241.44	696.829	0.960042	-0.0588304	0.902932	0.203578
pos_1397	#N/A	L-beta-aspartyl-L-phenylalanine	60.7437	63.7875	57.9478	48.2995	87.5695	51.7911	1.02839	0.0403915	0.903608	0.186822
pos_7008	#N/A	γ-Solanine	1.01771	21.2132	6.34002	7.18391	10.0234	8.90696	0.914015	-0.12971	0.905099	0.246852
pos_1335	C19463	1,5-Naphthalenediamine	206.613	178.083	202.034	175.689	219.897	184.98	0.989493	-0.0152381	0.90554	0.0483445
pos_1332	#N/A	2-Ethyl-4-hydroxy-5-methyl-3(2H)-furanone	269.869	225.073	295.883	220.984	289.027	269.852	0.986139	-0.0201374	0.905645	0.0774056
pos_5340	#N/A	5-Hydroxyferulic acid methyl ester	65.4336	113.595	47.8916	25.3055	174.271	46.2025	1.08311	0.115181	0.909707	0.136548
pos_6970	C20601	Janthitrem C	0.014831	1.56329	0.170725	0.46857	0.813404	0.273816	0.88961	-0.168756	0.910565	0.209084
pos_5579	C14829	12,13-DHOME	237.301	1845.78	331.227	929.131	1219.65	466.072	1.08307	0.11512	0.914175	0.0716898
pos_4251	C10171	(-)-Sedamine	31.2885	57.7768	214.863	12.8909	7.40913	325.101	1.13646	0.184541	0.915082	0.053387
pos_3831	#N/A	Engeletin	27.6199	16.1835	165.79	77.9565	6.39915	106.072	0.908561	-0.138345	0.916446	0.102281
pos_933	C01759	Ribostamycin	109.924	89.5823	159.97	102.906	82.2287	163.588	0.970087	-0.0438147	0.916712	0.147083
pos_172	C00153	Niacinamide	14.7985	20.901	20.1212	10.733	23.567	23.0952	1.02821	0.0401298	0.91718	0.0568946
pos_4048	#N/A	Meliastatin 3	253.343	346.649	399.344	305.957	292.1	420.659	1.01939	0.0277081	0.918114	0.0417259
pos_6636	C15687	borrelidin	28.4609	1715.81	331.702	309.884	864.521	715.522	0.91038	-0.135459	0.918239	0.230989
pos_1331	C00903	Cinnamaldehyde	209.866	149.621	198.31	170.719	204.879	189.143	1.01245	0.0178533	0.918796	0.210935
pos_665	C02400	Demethylmacrocin	0.0798916	441.468	100.695	83.9069	383.34	127.62	1.09705	0.133628	0.920042	0.0608785
pos_6681	C15968	Adonixanthin	10747	177294	54504	55904.8	111833	92104.8	1.07131	0.0993825	0.920935	0.0197782
pos_1005	C08592	Echinenone	550871	3.34577e+06	1.12337e+06	1.31005e+06	1.96368e+06	1.46411e+06	0.94379	-0.0834617	0.923352	0.209071
pos_5417	#N/A	(S)-Spirobrassinin	647.163	44.4681	106.56	10.5218	859.975	31.8072	1.13044	0.176879	0.923973	0.186383
pos_233	#N/A	Butyl Beta-D-Fructopyranoside	127.492	126.009	80.8828	94.0858	156.433	91.8134	1.02377	0.0338924	0.924537	0.121725
pos_2725	C11920	dTDP-L-olivose	26.4993	5.09748e-08	5.09748e-08	5.09748e-08	30.4097	5.09748e-08	1.14757	0.198578	0.927515	0.1759
pos_3675	C11615	Pristinamycin IA	32.9342	32.9652	72.8652	32.4933	63.1973	47.6181	1.03275	0.0464868	0.929712	0.165574
pos_500	C10362	Kigelinone	5.09748e-08	5.09748e-08	58.391	4.8359	5.09748e-08	46.6571	0.881866	-0.181369	0.929928	0.115266
pos_5911	#N/A	Palmitoyl 3-carbacyclic Phosphatidic Acid	44.3675	853.517	200.651	282.842	489.999	400.699	1.06828	0.0952855	0.929989	0.00524291
pos_851	#N/A	Pinfaensic acid	2028.64	20845.9	4295.71	6546.05	14220.7	8215.94	1.06671	0.0931637	0.931281	0.0191856
pos_1831	C02572	3-O-Feruloylquinic acid	0.158576	0.996173	16.4067	5.09748e-08	10.636	8.64732	1.09804	0.134935	0.931638	0.139686
pos_4094	C01848	Rifamycin B	60.8354	55.5638	42.8148	57.7293	20.4897	76.1005	0.969258	-0.0450472	0.931753	0.202302
pos_3769	C17585	Butirosin A	20.6511	40.2035	45.3871	38.6673	20.142	44.5647	0.973008	-0.0394771	0.932028	0.167402
pos_6044	#N/A	LPA(18:2(9Z,12Z)/0:0)	84.0543	372.857	141.704	156.252	321.389	149.451	1.04757	0.0670507	0.932804	0.046561
pos_5461	#N/A	S-hexyl glutathione	110.652	102.672	122.358	47.8462	114.332	163.988	0.97165	-0.0414912	0.934001	0.176277
pos_4957	C12372	Tetracenomycin M	8162.57	5196.97	5358.02	5091.16	7914.67	5370.86	0.981789	-0.0265154	0.9354	0.0281997
pos_1340	C00078	L-Tryptophan	276.371	228.523	307.059	204.328	310.908	307.213	1.01293	0.0185313	0.937829	0.107514
pos_5378	C21873	2-Methylquinolin-4-ol	1.49803	10.222	37.8597	28.4378	4.99192	19.4036	1.06562	0.0916984	0.937836	0.12472
pos_5209	#N/A	2-Pentylthiophene	11.9485	19.3698	18.5154	10.0525	12.3326	29.0877	1.03289	0.0466881	0.938525	0.0314052
pos_57	C16364	N,N'-Dimethylurea	33.4452	28.9134	25.4341	22.5553	36.5533	29.8282	1.01303	0.0186781	0.93965	0.0842166
pos_4135	#N/A	4'-O-Methylbavachalcone	48.2185	120.782	75.9634	89.5751	38.5956	109.619	0.970712	-0.0428845	0.940087	0.21351
pos_6625	#N/A	PI(18:0/16:1(9Z))	2.28229	338.716	48.5623	96.9079	198.126	67.1597	0.929749	-0.105087	0.941291	0.158737
pos_767	C16284	Nostoxanthin	67309.1	843724	173531	267371	463064	295397	0.945847	-0.0803212	0.94413	0.176005
pos_4693	C20310	N-Hydroxy-L-isoleucine	49.9746	52.3706	37.7925	34.8993	35.441	67.1378	0.981021	-0.0276437	0.944265	0.222642
pos_6067	C00712	Oleic acid	1.52592	39.541	3.61097	5.72911	29.5521	6.14379	0.927195	-0.109056	0.945099	0.139796
pos_70	#N/A	Pro Phe Trp	23.7968	30.0391	12.1949	70.6055	5.09748e-08	0.85559	1.08224	0.114016	0.946124	0.11375
pos_5564	C21266	3''-Amino-3''-deoxygentamicin A2	16.3695	26.9078	5.09748e-08	23.2768	5.09748e-08	17.7705	0.948472	-0.0763222	0.947084	0.175476
pos_664	C11985	Megalomicin A	5.09748e-08	0.18953	0.420174	5.09748e-08	5.09748e-08	0.661562	1.08505	0.117768	0.949437	0.0135904
pos_4321	C11978	5-Oxoavermectin ''1a'' aglycone	86.29	70.1471	67.047	56.3817	79.8359	85.1103	0.990352	-0.0139868	0.949885	0.121134
pos_4248	#N/A	Centellasaponin B	2.06221	5.09748e-08	5.09748e-08	1.87845	5.09748e-08	5.09748e-08	0.910892	-0.134649	0.950664	0.00769525
pos_1333	#N/A	6-Methylquinoline	1139.3	1094.27	1250.06	1037.48	1330.31	1134.67	1.00541	0.00777756	0.952762	0.13637
pos_5990	C08362	palmitoleic acid	77.3526	422.471	106.55	148.068	279.847	155.789	0.962616	-0.0549677	0.953744	0.149428
pos_671	#N/A	PG(16:1(9Z)/16:1(9Z))	1228.12	4079.76	1083.78	2059.72	3085.96	1451.04	1.03208	0.0455604	0.953887	0.0109979
pos_5976	#N/A	Cis-10-Pentadecenoic Acid(C15 1)	19.6885	103.052	24.3548	47.1733	66.1918	28.2202	0.962544	-0.0550757	0.954272	0.13033
pos_1435	C00361	dGDP	1.18192	10.6073	22.7784	6.16976	14.069	13.0781	0.963818	-0.0531676	0.955004	0.0573885
pos_5460	C04650	phosphinothricin	12.6229	22.8313	32.8998	5.09748e-08	5.09748e-08	72.9147	1.06672	0.0931845	0.956526	0.0413334
pos_6841	#N/A	PS(12:0/16:0)	131.817	32.3391	28.7886	82.9483	82.2619	34.2577	1.03381	0.0479735	0.957466	0.143758
pos_4878	#N/A	Coriandrone E	257.008	44.8204	51.1842	16.0077	303.299	14.6163	0.945924	-0.0802036	0.960028	0.0143333
pos_2448	C05790	I-Urobilinogen	120.477	169.838	170.092	215.828	70.4516	166.778	0.984038	-0.0232142	0.961183	0.0947192
pos_5413	C08173	Cortisone acetate	488.6	83.4405	70.5494	82.7544	408.088	125.602	0.95931	-0.0599306	0.961994	0.000696982
pos_4408	C10421	Glabridin	73.6131	64.5246	35.2493	147.867	7.83435	24.9108	1.04167	0.0588971	0.962161	0.0863691
pos_967	C01079	Protoporphyrinogen IX	3.45571e+06	1.18391e+07	3.87558e+06	1.06735e+07	4.9891e+06	3.99752e+06	1.02555	0.0363915	0.964472	0.00757618
pos_6825	#N/A	PS(16:1(9Z)/16:1(9Z))	13.5834	0.546668	0.741209	4.64591	9.6598	1.27102	1.04744	0.0668684	0.964984	0.132019
pos_3476	C16713	Floramultine	14.4327	39.6016	30.7778	40.2765	3.72432	38.8402	0.976759	-0.033925	0.965351	0.137098
pos_808	#N/A	PE(16:1(9Z)/18:1(9Z))	112.82	89.1561	58.4585	84.7587	83.3001	90.2968	0.992018	-0.0115615	0.969036	0.0908597
pos_1045	C11996	Methymycin	18511.8	191994	29755.3	55820.8	121687	55248.4	0.968764	-0.0457828	0.969843	0.122904
pos_6410	#N/A	N-Feruloyl-Cadaverine	349.463	24790	6113.24	343.7	18433.4	13525.9	1.03361	0.0476863	0.971447	0.0555478
pos_489	#N/A	Thr Cys His Arg	156.254	157.496	138.79	115.305	258.105	85.5825	1.01426	0.0204265	0.971549	0.110581
pos_6167	C19624	22-Oxodocosanoate	521.037	2655.41	1036.3	1134.92	1802.32	1347.47	1.01708	0.0244311	0.974332	0.0499615
pos_2810	C10208	Daidzein	121.392	94.577	57.7199	22.575	195.957	60.0224	1.01778	0.0254234	0.978989	0.0589904
pos_6425	#N/A	PG(16:0/18:1(11Z))	7.13874	3.70784	3.93669	6.30769	3.95879	4.62746	1.00749	0.0107598	0.97911	0.0803733
pos_4879	C17242	S-(4-Methylthiobutylthiohydroximoyl)-L-cysteine	1352.82	271.426	290.147	86.4533	1734.78	144.141	1.02663	0.0379182	0.980503	0.0981487
pos_3183	#N/A	PS(16:1(9Z)/14:0)	86.6284	166.957	192.794	158.421	84.3381	200.016	0.991926	-0.0116955	0.980647	0.102915
pos_1968	C11045	Aspartame	140.141	76.2027	123.224	72.995	117.908	150.844	1.00642	0.00922788	0.981616	0.0209743
pos_706	#N/A	Tetrahydrodeoxycorticosterone	63.6179	968.776	219.595	305.903	764.051	204.437	1.01789	0.0255874	0.983141	0.0236684
pos_6946	#N/A	Kadcoccinone C	5.09748e-08	2.83738	1.49873	2.74882	1.12443	0.531022	1.01572	0.0225034	0.983877	0.00970916
pos_4463	C11967	Avermectin B1b	12.2589	12.3507	1.451	11.2565	13.2652	1.86402	1.01248	0.0178885	0.983885	0.0513078
pos_1322	C18641	15-Demethoxy-epsilon-rhodomycin	8.58572	19.0488	32.8565	38.4727	5.09748e-08	22.8483	1.01372	0.01966	0.984457	0.0246778
pos_4883	#N/A	Regaloside	698.262	114.641	145.375	27.0379	849.112	61.9551	0.978948	-0.0306953	0.984758	0.0484484
pos_2776	C05179	Salutaridine	58.8408	91.7746	106.32	99.6378	41.243	114.439	0.993711	-0.00910116	0.984869	0.0909732
pos_959	C20297	Narcotine hemiacetal	216.27	5325.81	1934.32	1716.36	3367.34	2299.75	0.987568	-0.0180482	0.985834	0.10601
pos_1954	C04079	D-Pantothenoyl-L-cysteine	94.4623	28.3342	39.0974	30.066	63.9756	66.7252	0.993039	-0.0100784	0.98826	0.00257998
pos_244	#N/A	2-thiouridine	5.75943	9.24148	16.9147	9.29321	10.9986	11.4811	0.995531	-0.00646137	0.989914	0.011658
pos_6498	#N/A	1',2'-Dihydro-1',2'-dihydroxy-4-ketotoruelene/ (4-Ketophleixanthophyll)	48364	587874	166193	176946	348032	270553	0.991402	-0.0124584	0.990325	0.113481
pos_4881	C05995	7-Hydroxy-6-methyl-8-ribityllumazine	38.3715	6.1075	9.36259	1.17662	50.243	1.68745	0.986357	-0.0198177	0.990559	0.0615706
pos_3699	#N/A	Glycineamideribotide	104.471	55.1995	38.2331	23.7823	117.475	55.4239	0.993825	-0.00893602	0.991052	0.0128944
pos_6777	C01602	Ornithine	520.65	4577.94	837.751	2850.58	2076.64	1034.71	1.00431	0.00620764	0.995584	0.0541682
pos_155	#N/A	2-Pentyl-3-phenyl-2-propenal	336.805	505.335	547.416	345.977	607.151	438.001	1.00113	0.00163135	0.996075	0.0125068
pos_1371	C16566	Glutathionylaminopropylcadaverine	120.991	135.006	131.957	131.943	119.509	136.481	0.999943	-8.24931e-05	0.999164	0.102873
pos_3771	C17436	di-trans,poly-cis-heptaprenyl diphosphate	391.718	433.858	428.887	667.945	226.304	360.196	0.999986	-2.07063e-05	0.999968	0.0171729
pos_1062	#N/A	PE(14:0/16:1(9Z))	5.09748e-08	5.09748e-08	5.09748e-08	5.09748e-08	5.09748e-08	5.09748e-08	1	0	1	0
pos_1672	#N/A	1-Piperidinecarboxaldehyde	5.09748e-08	5.09748e-08	5.09748e-08	5.09748e-08	5.09748e-08	5.09748e-08	1	0	1	0
pos_1697	#N/A	alpha-ketoglutarate	5.09748e-08	5.09748e-08	5.09748e-08	5.09748e-08	5.09748e-08	5.09748e-08	1	0	1	0
pos_2267	#N/A	3,4-Dihydroxybenzeneacetic acid	5.09748e-08	5.09748e-08	5.09748e-08	5.09748e-08	5.09748e-08	5.09748e-08	1	0	1	0
pos_2268	#N/A	D,L- gamma-hydroxyphosphinothricin	5.09748e-08	5.09748e-08	5.09748e-08	5.09748e-08	5.09748e-08	5.09748e-08	1	0	1	0
pos_270	C02824	Cyclohexylsulfamate	5.09748e-08	5.09748e-08	5.09748e-08	5.09748e-08	5.09748e-08	5.09748e-08	1	0	1	0
pos_3338	C08309	N,N-Dimethyl-5-methoxytryptamine	5.09748e-08	5.09748e-08	5.09748e-08	5.09748e-08	5.09748e-08	5.09748e-08	1	0	1	0
pos_3475	C21277	Mycolactone E	5.09748e-08	5.09748e-08	5.09748e-08	5.09748e-08	5.09748e-08	5.09748e-08	1	0	1	0
pos_3758	C02160	Isomaltotriose	5.09748e-08	5.09748e-08	5.09748e-08	5.09748e-08	5.09748e-08	5.09748e-08	1	0	1	0
pos_4044	#N/A	Dextrorphan	5.09748e-08	5.09748e-08	5.09748e-08	5.09748e-08	5.09748e-08	5.09748e-08	1	0	1	0
pos_4066	C00123	L-Leucine	5.09748e-08	5.09748e-08	5.09748e-08	5.09748e-08	5.09748e-08	5.09748e-08	1	0	1	0
pos_4229	C01120	Sphinganine 1-phosphate	5.09748e-08	5.09748e-08	5.09748e-08	5.09748e-08	5.09748e-08	5.09748e-08	1	0	1	0
pos_4339	C12157	Myxalamid S	5.09748e-08	5.09748e-08	5.09748e-08	5.09748e-08	5.09748e-08	5.09748e-08	1	0	1	0
pos_4348	#N/A	2-Acetylpyrrolidine	5.09748e-08	5.09748e-08	5.09748e-08	5.09748e-08	5.09748e-08	5.09748e-08	1	0	1	0
pos_4353	C11406	(5R)-6-Hydroxy-5-isopropenyl-2-methylhexanoate	5.09748e-08	5.09748e-08	5.09748e-08	5.09748e-08	5.09748e-08	5.09748e-08	1	0	1	0
pos_439	C11434	2-C-Methyl-D-erythritol 4-phosphate	5.09748e-08	5.09748e-08	5.09748e-08	5.09748e-08	5.09748e-08	5.09748e-08	1	0	1	0
pos_4397	C16277	R.g.-Keto I	5.09748e-08	5.09748e-08	5.09748e-08	5.09748e-08	5.09748e-08	5.09748e-08	1	0	1	0
pos_4462	#N/A	Wilfornine G	5.09748e-08	5.09748e-08	5.09748e-08	5.09748e-08	5.09748e-08	5.09748e-08	1	0	1	0
pos_4469	C03626	NG,NG-Dimethyl-L-arginine	5.09748e-08	5.09748e-08	5.09748e-08	5.09748e-08	5.09748e-08	5.09748e-08	1	0	1	0
pos_4561	C05446	3alpha,7alpha,12alpha,26-Tetrahydroxy-5beta-cholestane	5.09748e-08	5.09748e-08	5.09748e-08	5.09748e-08	5.09748e-08	5.09748e-08	1	0	1	0
pos_4572	C05950	20-COOH-Leukotriene B4	5.09748e-08	5.09748e-08	5.09748e-08	5.09748e-08	5.09748e-08	5.09748e-08	1	0	1	0
pos_4583	C21197	N-Hexanoyl-L-homoserine lactone	5.09748e-08	5.09748e-08	5.09748e-08	5.09748e-08	5.09748e-08	5.09748e-08	1	0	1	0
pos_4586	C15965	3'-Hydroxyechinenone	5.09748e-08	5.09748e-08	5.09748e-08	5.09748e-08	5.09748e-08	5.09748e-08	1	0	1	0
pos_4591	#N/A	PC(20:4(5Z,8Z,11Z,14Z)/P-18:1(9Z))	5.09748e-08	5.09748e-08	5.09748e-08	5.09748e-08	5.09748e-08	5.09748e-08	1	0	1	0
pos_4594	#N/A	PS(19:0/19:0)	5.09748e-08	5.09748e-08	5.09748e-08	5.09748e-08	5.09748e-08	5.09748e-08	1	0	1	0
pos_4670	#N/A	Ampelopsisionoside	5.09748e-08	5.09748e-08	5.09748e-08	5.09748e-08	5.09748e-08	5.09748e-08	1	0	1	0
pos_4718	C15966	3-Hydroxyechinenone	5.09748e-08	5.09748e-08	5.09748e-08	5.09748e-08	5.09748e-08	5.09748e-08	1	0	1	0
pos_4735	#N/A	Kadcoccinic acid D	5.09748e-08	5.09748e-08	5.09748e-08	5.09748e-08	5.09748e-08	5.09748e-08	1	0	1	0
pos_4740	#N/A	Jujubogenin	5.09748e-08	5.09748e-08	5.09748e-08	5.09748e-08	5.09748e-08	5.09748e-08	1	0	1	0
pos_4794	C00927	Isonocardicin A	5.09748e-08	5.09748e-08	5.09748e-08	5.09748e-08	5.09748e-08	5.09748e-08	1	0	1	0
pos_4845	#N/A	Leu Leu Ile	5.09748e-08	5.09748e-08	5.09748e-08	5.09748e-08	5.09748e-08	5.09748e-08	1	0	1	0
pos_4853	#N/A	LysoPG 18:1	5.09748e-08	5.09748e-08	5.09748e-08	5.09748e-08	5.09748e-08	5.09748e-08	1	0	1	0
pos_4936	#N/A	PS(18:1/0:0)	5.09748e-08	5.09748e-08	5.09748e-08	5.09748e-08	5.09748e-08	5.09748e-08	1	0	1	0
pos_5031	C01921	Glycocholate	5.09748e-08	5.09748e-08	5.09748e-08	5.09748e-08	5.09748e-08	5.09748e-08	1	0	1	0
pos_5061	#N/A	LysoPC 16:2	5.09748e-08	5.09748e-08	5.09748e-08	5.09748e-08	5.09748e-08	5.09748e-08	1	0	1	0
pos_5127	#N/A	Emblicanin A	5.09748e-08	5.09748e-08	5.09748e-08	5.09748e-08	5.09748e-08	5.09748e-08	1	0	1	0
pos_5170	#N/A	PS(18:1(11Z)/18:1(11Z))	5.09748e-08	5.09748e-08	5.09748e-08	5.09748e-08	5.09748e-08	5.09748e-08	1	0	1	0
pos_5228	C06124	Sphingosine 1-phosphate	5.09748e-08	5.09748e-08	5.09748e-08	5.09748e-08	5.09748e-08	5.09748e-08	1	0	1	0
pos_5229	C18172	Carboxyspermidine	5.09748e-08	5.09748e-08	5.09748e-08	5.09748e-08	5.09748e-08	5.09748e-08	1	0	1	0
pos_5265	#N/A	LysoPE 15:1	5.09748e-08	5.09748e-08	5.09748e-08	5.09748e-08	5.09748e-08	5.09748e-08	1	0	1	0
pos_5277	#N/A	PC(14:0/0:0)	5.09748e-08	5.09748e-08	5.09748e-08	5.09748e-08	5.09748e-08	5.09748e-08	1	0	1	0
pos_5290	C11972	Avermectin A2a aglycone	5.09748e-08	5.09748e-08	5.09748e-08	5.09748e-08	5.09748e-08	5.09748e-08	1	0	1	0
pos_5296	C07909	Sirolimus	5.09748e-08	5.09748e-08	5.09748e-08	5.09748e-08	5.09748e-08	5.09748e-08	1	0	1	0
pos_5354	#N/A	PI(10:0/16:1(9Z))	5.09748e-08	5.09748e-08	5.09748e-08	5.09748e-08	5.09748e-08	5.09748e-08	1	0	1	0
pos_5357	#N/A	Ascorbyl stearate	5.09748e-08	5.09748e-08	5.09748e-08	5.09748e-08	5.09748e-08	5.09748e-08	1	0	1	0
pos_5399	C08841	Withaferin A	5.09748e-08	5.09748e-08	5.09748e-08	5.09748e-08	5.09748e-08	5.09748e-08	1	0	1	0
pos_5426	C05552	Biocytin	5.09748e-08	5.09748e-08	5.09748e-08	5.09748e-08	5.09748e-08	5.09748e-08	1	0	1	0
pos_5429	#N/A	LysoPC 22:6	5.09748e-08	5.09748e-08	5.09748e-08	5.09748e-08	5.09748e-08	5.09748e-08	1	0	1	0
pos_5562	C05984	2-hydroxybutyric acid	5.09748e-08	5.09748e-08	5.09748e-08	5.09748e-08	5.09748e-08	5.09748e-08	1	0	1	0
pos_5626	C13299	Fungichromin	5.09748e-08	5.09748e-08	5.09748e-08	5.09748e-08	5.09748e-08	5.09748e-08	1	0	1	0
pos_5635	C01441	Neamine	5.09748e-08	5.09748e-08	5.09748e-08	5.09748e-08	5.09748e-08	5.09748e-08	1	0	1	0
pos_5680	C20279	(2R,3R)-3-Methylglutamyl-5-semialdehyde-N6-lysine	5.09748e-08	5.09748e-08	5.09748e-08	5.09748e-08	5.09748e-08	5.09748e-08	1	0	1	0
pos_5684	C11977	6,8a-Seco-6,8a-deoxy-5-oxoavermectin ''1a'' aglycone	5.09748e-08	5.09748e-08	5.09748e-08	5.09748e-08	5.09748e-08	5.09748e-08	1	0	1	0
pos_5687	C22069	N1-(3,4-Dihydroxybenzoyl)-N8,N'8-citryl-bis(spermidine)	5.09748e-08	5.09748e-08	5.09748e-08	5.09748e-08	5.09748e-08	5.09748e-08	1	0	1	0
pos_5691	C08583	Canthaxanthin	5.09748e-08	5.09748e-08	5.09748e-08	5.09748e-08	5.09748e-08	5.09748e-08	1	0	1	0
pos_5692	C20561	21,22-Diprenylpaxilline	5.09748e-08	5.09748e-08	5.09748e-08	5.09748e-08	5.09748e-08	5.09748e-08	1	0	1	0
pos_5695	#N/A	PGE1 Alcohol	5.09748e-08	5.09748e-08	5.09748e-08	5.09748e-08	5.09748e-08	5.09748e-08	1	0	1	0
pos_5721	C20278	(2R,3R)-3-Methylornithinyl-N6-lysine	5.09748e-08	5.09748e-08	5.09748e-08	5.09748e-08	5.09748e-08	5.09748e-08	1	0	1	0
pos_5727	#N/A	Ubiquinone 4	5.09748e-08	5.09748e-08	5.09748e-08	5.09748e-08	5.09748e-08	5.09748e-08	1	0	1	0
pos_5802	C14970	2alpha-(Hydroxymethyl)-5alpha-androstane-3beta,17beta-diol	5.09748e-08	5.09748e-08	5.09748e-08	5.09748e-08	5.09748e-08	5.09748e-08	1	0	1	0
pos_5886	C06616	Erythromycin C	5.09748e-08	5.09748e-08	5.09748e-08	5.09748e-08	5.09748e-08	5.09748e-08	1	0	1	0
pos_6028	C21831	ent-2alpha,3alpha-Dihydroxyisokaurene	5.09748e-08	5.09748e-08	5.09748e-08	5.09748e-08	5.09748e-08	5.09748e-08	1	0	1	0
pos_6132	#N/A	γ-Linolenic Acid ethyl ester	5.09748e-08	5.09748e-08	5.09748e-08	5.09748e-08	5.09748e-08	5.09748e-08	1	0	1	0
pos_6511	#N/A	Meliasenin H	5.09748e-08	5.09748e-08	5.09748e-08	5.09748e-08	5.09748e-08	5.09748e-08	1	0	1	0
pos_6520	#N/A	LysoPC 20:3	5.09748e-08	5.09748e-08	5.09748e-08	5.09748e-08	5.09748e-08	5.09748e-08	1	0	1	0
pos_6784	#N/A	(+)-(3R,8S)-Falcarindiol	5.09748e-08	5.09748e-08	5.09748e-08	5.09748e-08	5.09748e-08	5.09748e-08	1	0	1	0
pos_7065	C19617	18-Oxooleate	5.09748e-08	5.09748e-08	5.09748e-08	5.09748e-08	5.09748e-08	5.09748e-08	1	0	1	0
pos_880	C04579	Inositol 1,2,3,5,6-pentakisphosphate	5.09748e-08	5.09748e-08	5.09748e-08	5.09748e-08	5.09748e-08	5.09748e-08	1	0	1	0
